# Supplementary material for: The detection of a strong episignature for Chung–Jansen syndrome, partially overlapping with Börjeson–Forssman–Lehmann and White–Kernohan syndromes
Source: Hum Genet. 2024 May 24;143(6):761–73. doi: 10.1007/s00439-024-02679-w (PMC11186873; doi:10.1007/s00439-024-02679-w)
Supplement: Supplementary file 3 — Supplementary file3 (XLSX 121 KB) [file 439_2024_2679_MOESM3_ESM.xlsx]

## Sheet: S1 signature probes
Probe	Methylation % difference	p value	Adjusted p value	chromosome	position	UCSC Gene name(s)	UCSC gene type(s)	UCSC CpG island
cg08460812	-14.2797	9.19124e-13	4.77128e-08	4	109087419	LOC641518;LEF1;LEF1;LEF1;LEF1	TSS1500;Body;Body;Body;Body	chr4:109087747-109090407
cg02248052	-10.2926	1.11725e-12	5.38552e-08	6	57087777	RAB23;RAB23;RAB23;RAB23	TSS1500;TSS1500;TSS1500;TSS1500	chr6:57086396-57087311
cg11114757	-12.7781	2.08531e-12	7.40665e-08	11	102216909	BIRC2	TSS1500	chr11:102217574-102218247
cg19187075	-8.04135	2.3303e-12	7.86295e-08	6	111927484	TRAF3IP2;TRAF3IP2;TRAF3IP2	TSS1500;TSS200;TSS200
cg14397696	8.12207	2.94514e-12	9.03417e-08	13	105792284
cg21493583	-8.71199	4.33041e-12	1.27059e-07	2	46842958	PIGF;CRIPT;PIGF	5'UTR;TSS1500;5'UTR	chr2:46843650-46844332
cg25615435	7.32674	2.72358e-11	5.25142e-07	6	39399271	KIF6;KIF6;KIF6;KIF6	TSS200;Body;Body;Body
cg18214796	-13.1581	3.97373e-11	7.05699e-07	14	39902973	FBXO33	TSS1500	chr14:39900676-39902206
cg25586410	-7.32036	7.43729e-11	1.14069e-06	2	175350621	GPR155;GPR155	5'UTR;5'UTR	chr2:175351364-175352154
cg05313153	12.4041	7.7797e-11	1.16669e-06	8	119122430	EXT1	1stExon	chr8:119123974-119124432
cg12544226	-15.4828	9.59583e-11	1.34911e-06	2	201390294	SGOL2;SGOL2;SGOL2	TSS1500;TSS1500;TSS1500	chr2:201390685-201391217
cg16542439	-9.01902	1.06295e-10	1.46393e-06	9	116103112	WDR31;WDR31	TSS1500;TSS1500	chr9:116102409-116102717
cg10137601	-9.62532	1.21009e-10	1.60123e-06	5	42995597			chr5:42995122-42995415
cg17355809	-17.2363	1.28698e-10	1.65518e-06	1	231475345	C1orf124;C1orf124	Body;Body	chr1:231473012-231474382
cg15889617	-9.85863	2.63455e-10	2.77799e-06	19	38713050	DPF1;DPF1;DPF1;DPF1	Body;Body;Body;Body	chr19:38714548-38715065
cg11939399	-8.12514	2.61164e-10	2.77799e-06	4	57773300	REST	TSS1500	chr4:57773867-57775602
cg03619472	-6.63318	3.3987e-10	3.26739e-06	16	56486263	OGFOD1;NUDT21	Body;TSS1500	chr16:56484865-56485774
cg21543918	-12.6818	4.0914e-10	3.78228e-06	6	138893159	NHSL1;NHSL1	1stExon;5'UTR
cg20893180	-14.6084	4.97097e-10	4.02768e-06	8	36957379
cg11202345	8.57492	5.6023e-10	4.29624e-06	17	76976057	LGALS3BP;LGALS3BP	1stExon;5'UTR
cg06180356	-11.2243	5.95108e-10	4.51243e-06	3	145879710	PLOD2;PLOD2	TSS1500;TSS1500	chr3:145878430-145879287
cg16956170	-9.94661	7.47037e-10	5.3088e-06	15	57209858	TCF12;TCF12;TCF12;TCF12;LOC145783	TSS1500;TSS1500;TSS1500;TSS1500;Body	chr15:57210226-57212005
cg00770784	-15.6497	9.1755e-10	6.19205e-06	16	75468297	CFDP1	TSS1500	chr16:75466850-75467527
cg10724867	-12.3229	9.11344e-10	6.19205e-06	7	27218867	HOXA10	Body	chr7:27219309-27219750
cg06341179	-7.46528	1.0973e-09	7.12026e-06	14	51026621	ATL1;ATL1;ATL1	TSS200;TSS200;5'UTR	chr14:51026872-51027570
cg03483464	-6.9376	1.31009e-09	8.1862e-06	3	98312971	CPOX	TSS1500	chr3:98311909-98312696
cg15675644	-8.29672	1.34836e-09	8.34803e-06	13	112331403
cg27161589	-12.646	1.8132e-09	1.04584e-05	20	2645127	IDH3B;IDH3B;IDH3B	TSS1500;TSS1500;TSS1500	chr20:2644561-2644901
cg06220604	-10.4961	1.91406e-09	1.08819e-05	3	187465654			chr3:187461974-187462197
cg02896941	-6.82679	1.91888e-09	1.08819e-05	4	23890659	PPARGC1A	Body
cg19777190	-8.03213	2.16148e-09	1.19563e-05	14	50102422	DNAAF2;DNAAF2	TSS1500;TSS1500	chr14:50100315-50102009
cg02979457	9.41232	2.41528e-09	1.30641e-05	7	27142547	HOXA2	TSS200	chr7:27143181-27143479
cg20248204	-8.55355	2.54782e-09	1.33288e-05	13	77461279	KCTD12	TSS1500	chr13:77459322-77461099
cg26070300	8.95116	2.75703e-09	1.42028e-05	9	74808684	GDA;GDA;GDA;GDA	5'UTR;5'UTR;Body;Body
cg10478231	-14.0801	3.46111e-09	1.66576e-05	1	229695511	ABCB10	TSS1500	chr1:229693772-229695074
cg03412411	-9.80307	3.48038e-09	1.66576e-05	15	43211992	TTBK2	5'UTR	chr15:43212416-43213601
cg09944073	-10.1601	4.40659e-09	2.00931e-05	16	69139183	HAS3;HAS3	TSS1500;TSS1500	chr16:69139628-69141900
cg01271726	-9.48529	4.59662e-09	2.06801e-05	6	26323586
cg24874555	-12.2185	6.61779e-09	2.72317e-05	19	12832212	TNPO2;TNPO2;TNPO2	5'UTR;5'UTR;5'UTR	chr19:12831793-12832225
cg14063436	-9.29885	6.61082e-09	2.72317e-05	17	56430722	SUPT4H1;SUPT4H1;RNF43;RNF43;RNF43;BZRAP1-AS1;BZRAP1-AS1;BZRAP1-AS1;BZRAP1-AS1;BZRAP1-AS1;BZRAP1-AS1;BZRAP1-AS1;BZRAP1-AS1;BZRAP1-AS1	TSS1500;TSS1500;3'UTR;3'UTR;3'UTR;Body;Body;Body;Body;Body;Body;Body;Body;Body	chr17:56429455-56429906
cg10855395	-9.70424	6.7837e-09	2.76595e-05	12	125413124			chr12:125412891-125413165
cg09396851	-10.8425	6.95422e-09	2.80048e-05	6	35458205	TEAD3	5'UTR	chr6:35453776-35454435
cg03945400	-7.08983	6.97167e-09	2.80048e-05	15	38543209			chr15:38544002-38545532
cg06603201	-9.37202	7.22984e-09	2.887e-05	7	102985554	DNAJC2;DNAJC2	TSS1500;TSS1500	chr7:102984857-102985337
cg14688272	-9.20669	7.59678e-09	2.99804e-05	17	80673958	FN3KRP	TSS1500	chr17:80674547-80675236
cg19543968	-10.0688	7.68963e-09	3.00222e-05	22	39190571	DNAL4	TSS1500	chr22:39189721-39190119
cg01940055	-8.79923	7.69633e-09	3.00222e-05	4	146018582	ANAPC10;ABCE1;ABCE1	5'UTR;TSS1500;TSS1500	chr4:146019163-146019826
cg13710343	-5.71118	8.01576e-09	3.10885e-05	20	23330095	NXT1	TSS1500	chr20:23330636-23332046
cg27340529	-7.95944	9.32843e-09	3.55664e-05	11	94245309	C11orf97	TSS1500	chr11:94245546-94245891
cg05394244	-11.7889	9.46851e-09	3.58977e-05	6	64281439	PTP4A1	TSS1500	chr6:64282151-64283736
cg22456251	-8.59633	1.1954e-08	4.16765e-05	15	89155073	MIR7-2	Body
cg25968437	7.45587	1.20539e-08	4.16765e-05	6	33819738
cg19990190	-7.86144	1.30354e-08	4.39845e-05	11	64903275	SYVN1;SYVN1	TSS1500;TSS1500	chr11:64901526-64902107
cg01132443	-6.56768	1.30042e-08	4.39845e-05	17	74735058	MFSD11	Body	chr17:74732345-74734222
cg00965110	-9.67558	1.31159e-08	4.4036e-05	16	14724468	PARN;PARN	TSS1500;TSS1500	chr16:14723602-14724048
cg03372407	-7.57095	1.38881e-08	4.62678e-05	15	41852193	TYRO3	Body	chr15:41851723-41851970
cg13411784	-13.6445	1.59088e-08	5.11239e-05	9	140473680	WDR85	TSS1500	chr9:140473002-140473681
cg16384758	-9.95641	1.63694e-08	5.13552e-05	12	54151565	CISTR	TSS1500
cg23178697	-7.62462	1.63174e-08	5.13552e-05	2	169105091	STK39	TSS1500	chr2:169102950-169104454
cg12305845	-7.49676	1.6247e-08	5.13552e-05	8	36957694
cg10207277	6.14325	1.6934e-08	5.19752e-05	8	114449243	CSMD3;CSMD3	TSS200;TSS200
cg09262442	-10.5318	1.72392e-08	5.25309e-05	10	5728078	C10orf18	5'UTR	chr10:5726455-5727697
cg23220443	-11.5257	1.79421e-08	5.3576e-05	1	98387450	DPYD;DPYD	TSS1500;TSS1500	chr1:98386189-98386724
cg07183539	-7.22616	1.90252e-08	5.60659e-05	11	66140389	SLC29A2;SLC29A2;SLC29A2;SLC29A2	TSS1500;TSS1500;TSS1500;TSS1500	chr11:66138806-66139729
cg08409225	-13.8046	2.14501e-08	6.18611e-05	12	56617737	OBFC2B	TSS1500	chr12:56617995-56618374
cg14267555	-12.4529	2.17144e-08	6.2357e-05	1	57045746	PPAP2B	TSS1500	chr1:57044102-57045117
cg03168614	-11.5447	2.35594e-08	6.67335e-05	20	34253242	RBM12;CPNE1;RBM12;CPNE1;CPNE1;CPNE1;CPNE1;CPNE1;CPNE1	TSS1500;TSS1500;TSS1500;TSS1500;TSS1500;TSS1500;TSS1500;TSS1500;TSS1500	chr20:34252556-34252927
cg04669889	-12.9631	2.64637e-08	7.31923e-05	1	57045699	PPAP2B	TSS1500	chr1:57044102-57045117
cg23024444	-10.5171	2.66313e-08	7.33551e-05	5	159848299	PTTG1	TSS1500	chr5:159848779-159849113
cg10615765	-12.7107	2.88023e-08	7.83755e-05	5	42991657			chr5:42992033-42992955
cg00557430	-10.3027	3.1959e-08	8.52467e-05	14	90848490			chr14:90848994-90850381
cg00636946	-10.1932	3.23832e-08	8.53851e-05	16	4898667	GLYR1;UBN1	TSS1500;5'UTR	chr16:4896606-4898243
cg23455002	-7.74505	3.2517e-08	8.53851e-05	10	13388178	SEPHS1;SEPHS1;SEPHS1	5'UTR;5'UTR;5'UTR
cg24323253	-8.59104	3.43496e-08	8.84759e-05	3	98621456	DCBLD2	TSS1500	chr3:98620131-98620910
cg21093671	-6.26629	3.40966e-08	8.84759e-05	14	73343550	DPF3;DPF3;DPF3;DPF3	Body;Body;Body;Body
cg13127231	-9.77409	3.61614e-08	9.20728e-05	13	111806949	ARHGEF7;ARHGEF7;ARHGEF7;ARHGEF7	Body;5'UTR;Body;Body	chr13:111805638-111806531
cg24053609	-8.74322	3.64282e-08	9.20728e-05	19	56136561	ZNF784	TSS1500	chr19:56135773-56136007
cg12106855	-12.92	3.89457e-08	9.62724e-05	8	107281510	OXR1	TSS1500	chr8:107282031-107283876
cg21627412	-8.54879	3.99629e-08	9.7713e-05	13	96297281	DZIP1;DZIP1	TSS1500;TSS1500	chr13:96296143-96297059
cg01550828	-12.958	4.24629e-08	0.000101978	3	196227453	RNF168	Body	chr3:196229810-196230791
cg07599979	-7.69215	4.26351e-08	0.000102029	21	38592612	DSCR9	Body	chr21:38592987-38593674
cg01875596	-10.3065	4.60809e-08	0.000108354	18	22933696	ZNF521	TSS1500	chr18:22930018-22930904
cg22792735	-6.18719	4.97735e-08	0.000115428	17	63558426	AXIN2	TSS1500	chr17:63555902-63557362
cg18089931	-13.1406	5.15626e-08	0.000117161	6	38671364	GLO1	TSS1500	chr6:38670576-38670975
cg15447535	-6.93957	6.12135e-08	0.000129914	1	182808025	DHX9;DHX9	TSS1500;TSS1500	chr1:182808312-182809122
cg24213184	-7.0934	6.22868e-08	0.000130947	9	72288470	APBA1	TSS1500	chr9:72286804-72288081
cg25590081	-7.15695	6.40269e-08	0.000132136	12	95945498	USP44	TSS1500	chr12:95941906-95942979
cg09293042	-8.18427	6.47598e-08	0.000132836	14	96967681	PAPOLA;PAPOLA;PAPOLA;PAPOLA;PAPOLA	TSS1500;TSS1500;TSS1500;TSS1500;TSS1500	chr14:96968154-96969371
cg23024102	-7.13891	6.78568e-08	0.000136695	13	45149706	TSC22D1	1stExon	chr13:45149970-45152288
cg20167910	-10.7029	7.26702e-08	0.000143711	21	16439204			chr21:16436496-16437864
cg23619591	-9.74649	7.32712e-08	0.000143711	19	51160748	C19orf81	Body	chr19:51161923-51162514
cg05021312	-6.46372	7.34689e-08	0.000143711	20	32078768	CBFA2T2	Body	chr20:32077657-32078469
cg05852456	-6.84327	7.58302e-08	0.000147051	15	101655890
cg26193023	-9.4346	7.66819e-08	0.000147853	17	30669492	C17orf75	TSS1500	chr17:30669000-30669287
cg08248579	-12.9593	7.78354e-08	0.000148381	6	17988937	KIF13A;KIF13A;KIF13A;KIF13A	TSS1500;TSS1500;TSS1500;TSS1500	chr6:17987415-17988405
cg00574183	-5.64197	8.1168e-08	0.000152158	12	58167072	METTL1;METTL1;METTL21B;METTL21B	TSS1500;TSS1500;Body;Body	chr12:58166252-58166741
cg14635586	-8.01874	8.72912e-08	0.000160076	6	91321898			chr6:91320890-91321219
cg24930416	-13.3217	8.80633e-08	0.000160297	2	201390305	SGOL2;SGOL2;SGOL2	TSS1500;TSS1500;TSS1500	chr2:201390685-201391217
cg02887458	-11.3432	8.8124e-08	0.000160297	19	19495540	GATAD2A	TSS1500	chr19:19495952-19497038
cg12753232	-8.62231	8.91174e-08	0.000161235	2	202317486	STRADB;STRADB;TRAK2	5'UTR;5'UTR;TSS1500	chr2:202315853-202317008
cg09594075	-6.79632	9.0551e-08	0.000163273	17	1358505	CRK;CRK	Body;Body	chr17:1358888-1359814
cg02865165	-15.8487	1.0519e-07	0.000177912	5	44808380	MRPS30;BRCAT54;BRCAT54;BRCAT54;BRCAT54	TSS1500;Body;Body;Body;Body	chr5:44809047-44809692
cg03441067	-10.1283	1.06697e-07	0.00017834	12	54418132	HOXC6;HOXC5;HOXC4	5'UTR;Body;5'UTR
cg13176070	-8.96237	1.06346e-07	0.00017834	2	32503943	YIPF4	Body	chr2:32502965-32503471
cg01156892	-8.91537	1.13521e-07	0.000185046	14	36910311
cg17704343	-8.52832	1.1739e-07	0.000188589	17	43025655	KIF18B	TSS1500	chr17:43024658-43025344
cg11518005	-6.87245	1.18724e-07	0.000189409	11	66047229	CNIH2;CNIH2;CNIH2	Body;Body;Body	chr11:66045211-66045708
cg11277345	-9.80613	1.19998e-07	0.000190541	12	64237108	SRGAP1	TSS1500	chr12:64237403-64238401
cg19053686	6.48171	1.24164e-07	0.000195368	7	43479485	HECW1	Body
cg21723004	-7.96047	1.29658e-07	0.000199722	2	24308194	TP53I3;TP53I3;TP53I3;FAM228B;FAM228B	TSS1500;TSS200;TSS200;5'UTR;Body	chr2:24307026-24307678
cg16654615	-7.24326	1.32835e-07	0.000202355	7	102985573	DNAJC2;DNAJC2	TSS1500;TSS1500	chr7:102984857-102985337
cg09265623	-9.93891	1.35251e-07	0.000202538	2	127975729			chr2:127976389-127977667
cg05000039	-10.4582	1.46099e-07	0.000212946	8	94754024	RBM12B	TSS1500	chr8:94752975-94753499
cg10538146	-6.52685	1.49314e-07	0.000216231	12	27932471	KLHDC5	TSS1500	chr12:27932789-27933738
cg06635952	-6.83821	1.53965e-07	0.00022107	2	70025869	ANXA4	Body
cg17063840	-8.44325	1.55507e-07	0.000222338	15	40649930	DISP2	TSS1500	chr15:40650055-40651102
cg05706061	-7.0888	1.59452e-07	0.000224904	9	115912974	SLC31A2	TSS1500	chr9:115913081-115913807
cg19203429	-8.0589	1.64772e-07	0.000229493	12	65153815	GNS	TSS1500	chr12:65152869-65153489
cg07419703	-6.11199	1.64932e-07	0.000229493	1	43146702	YBX1	TSS1500	chr1:43147500-43149016
cg11389868	-9.89647	1.7387e-07	0.00023721	5	35991624	UGT3A1	TSS200
cg18847227	-9.78584	1.79366e-07	0.000240342	3	4509268	SUMF1;SUMF1;SUMF1	TSS1500;TSS1500;TSS1500	chr3:4508608-4508964
cg08721974	-11.355	1.89721e-07	0.000247288	11	47575259	CELF1	TSS1500	chr11:47573911-47574899
cg06024642	-5.91225	1.89783e-07	0.000247288	17	4510776	SMTNL2;SMTNL2	Body;Body	chr17:4510554-4510777
cg14466942	-6.87974	1.97666e-07	0.00025273	6	17282700	RBM24;RBM24;RBM24	TSS1500;5'UTR;Body	chr6:17280739-17282334
cg27033465	-6.62493	2.02016e-07	0.000255778	12	93323943	EEA1	TSS1500	chr12:93322342-93323498
cg06328724	-7.55857	2.06517e-07	0.000259125	19	37958752	ZNF570;ZNF569	TSS1500;TSS1500	chr19:37959852-37960615
cg22906032	-6.86515	2.0641e-07	0.000259125	1	212004642	LPGAT1	TSS1500	chr1:212003431-212004280
cg18104382	-7.13666	2.24654e-07	0.000274153	16	15528126	C16orf45	TSS200	chr16:15528350-15529086
cg20972255	-10.7963	2.25442e-07	0.000274338	4	77723244			chr4:77723092-77723424
cg13357249	-8.04292	2.27338e-07	0.000274451	1	151170306	PIP5K1A;PIP5K1A;PIP5K1A;PIP5K1A	TSS1500;TSS1500;TSS1500;TSS1500	chr1:151170847-151171532
cg00238533	-9.20026	2.27774e-07	0.000274486	1	174768656	RABGAP1L;RABGAP1L	TSS1500;Body
cg17082938	-7.82959	2.36153e-07	0.000280576	15	44828179	EIF3J	TSS1500	chr15:44828637-44829949
cg02145668	-6.86683	2.5205e-07	0.000291699	1	151300723			chr1:151300522-151300724
cg10994149	-10.4832	2.90603e-07	0.000314283	5	43037123			chr5:43037259-43037520
cg03700598	-7.52983	3.0464e-07	0.000323431	16	4467255	CORO7;CORO7;CORO7;CORO7-PAM16	TSS1500;TSS1500;TSS1500;TSS1500	chr16:4465874-4466889
cg22956649	-10.8679	3.14971e-07	0.000329003	2	177046513			chr2:177042751-177043444
cg22441535	-7.11216	3.15278e-07	0.000329003	19	48110913	GLTSCR1	TSS1500	chr19:48111351-48113685
cg00561903	-7.1868	3.29125e-07	0.000339616	16	86638859
cg25719573	-10.2815	3.83038e-07	0.000371118	1	16087295	FBLIM1	5'UTR	chr1:16085147-16085862
cg17503660	-6.60858	3.97165e-07	0.000374337	6	75913632	COL12A1;COL12A1	5'UTR;5'UTR	chr6:75914705-75916387
cg18519757	-8.59069	4.20886e-07	0.000385293	20	23339257			chr20:23338410-23339078
cg24273106	-7.00185	4.20632e-07	0.000385293	6	127586999	RNF146;RNF146;RNF146;RNF146;RNF146;RNF146;RNF146;RNF146;RNF146;RNF146	TSS1500;TSS1500;TSS1500;TSS1500;TSS1500;TSS1500;TSS1500;TSS1500;TSS1500;TSS1500	chr6:127587833-127588602
cg23497644	-8.80572	4.42057e-07	0.000395126	2	170654835	SSB	TSS1500	chr2:170655289-170655757
cg27378282	-6.73854	4.53961e-07	0.000401513	7	27778680	TAX1BP1;TAX1BP1;TAX1BP1;TAX1BP1	TSS1500;TSS1500;TSS1500;TSS1500	chr7:27779566-27780601
cg16311094	-7.79045	4.7899e-07	0.000412369	20	22471759
cg01537870	-8.66803	4.84336e-07	0.000413824	17	38135951	PSMD3	TSS1500	chr17:38136650-38137490
cg21208943	-7.2134	5.1082e-07	0.000424016	1	202858821	RABIF	TSS1500	chr1:202857683-202858394
cg00750555	-7.89506	5.58608e-07	0.000448779	16	22204290			chr16:22201388-22202791
cg26013992	-7.70373	5.76272e-07	0.000458603	1	61520099			chr1:61519352-61519971
cg17387870	-7.36051	5.87795e-07	0.000463401	12	133463607	CHFR;CHFR;CHFR;CHFR;CHFR	Body;Body;Body;Body;Body	chr12:133463807-133464858
cg16522045	-11.6589	6.09502e-07	0.000473325	14	58706002
cg19401033	-13.1065	6.27518e-07	0.00047959	3	107148372			chr3:107149820-107150910
cg10057065	-7.09443	6.91185e-07	0.000508108	1	155292227	RUSC1;C1orf104;RUSC1;RUSC1	Body;5'UTR;Body;TSS1500	chr1:155292469-155295433
cg04377176	-6.72809	7.09789e-07	0.000515606	13	111024166	COL4A2	Body
cg24295653	-8.20951	7.22286e-07	0.000515705	3	61237884	FHIT;FHIT	TSS1500;TSS1500	chr3:61236606-61237227
cg13929988	-7.28475	7.4859e-07	0.000523506	4	88140436	KLHL8	5'UTR	chr4:88140842-88141945
cg00093643	-7.72445	7.72277e-07	0.000532891	15	44579510	CASC4;CASC4	TSS1500;TSS1500	chr15:44580804-44581543
cg14661631	-9.34616	7.75258e-07	0.000534402	2	42368489
cg00549574	-9.99938	8.15631e-07	0.000549015	17	74350942	PRPSAP1	TSS1500	chr17:74349151-74350656
cg27306252	-6.63681	8.88059e-07	0.000571309	16	75599695	GABARAPL2	TSS1500	chr16:75600006-75600860
cg26500033	-8.46593	8.92922e-07	0.000573345	6	166585954			chr6:166579973-166583423
cg14661139	-6.91047	8.94032e-07	0.000573428	1	1195569	UBE2J2;UBE2J2;LOC100128842;UBE2J2;UBE2J2	Body;Body;Body;Body;Body
cg20013533	-11.6696	9.35699e-07	0.000586093	7	128866153	AHCYL2;AHCYL2	Body;Body	chr7:128864320-128865655
cg04383469	-9.26734	1.02056e-06	0.000617689	12	41581775	PDZRN4	TSS1500	chr12:41582155-41582975
cg20264543	-8.18323	1.02624e-06	0.000619459	3	128787213
cg22807681	-9.44743	1.05501e-06	0.000629693	5	174622933
cg08373610	-6.76594	1.06771e-06	0.000632606	2	198540621	RFTN2	TSS200
cg19700376	-7.53605	1.11081e-06	0.000646755	2	74875760	M1AP;M1AP;M1AP	TSS1500;TSS1500;TSS1500	chr2:74875128-74875562
cg22954484	-6.91566	1.13518e-06	0.000654205	3	44804219	KIAA1143;KIF15	TSS1500;Body	chr3:44802852-44803618
cg09730795	-8.00933	1.21738e-06	0.000678403	8	97174382	GDF6	TSS1500	chr8:97172634-97173880
cg01564661	-10.4446	1.22538e-06	0.000680053	14	105942636	CRIP2	Body	chr14:105944421-105945700
cg05324393	-7.27147	1.324e-06	0.000712516	6	28922226
cg21189356	-14.9056	1.36122e-06	0.000722749	19	30864709	ZNF536	5'UTR	chr19:30865683-30866490
cg20164016	-9.19645	1.39278e-06	0.000733734	1	175474471	TNR	5'UTR
cg19418809	-12.1284	1.39967e-06	0.000736215	1	82265645	ADGRL2;ADGRL2;ADGRL2;ADGRL2	TSS1500;TSS1500;TSS1500;5'UTR	chr1:82265998-82269048
cg05443973	-8.31835	1.42979e-06	0.00074394	7	33149694	RP9	TSS1500	chr7:33148607-33149317
cg11482914	-9.79406	1.46984e-06	0.000753162	3	165555260	BCHE	TSS200
cg15786028	-7.96066	1.52918e-06	0.000771271	6	28534159
cg06071746	-6.99178	1.57031e-06	0.000781392	17	57297518	GDPD1;GDPD1;GDPD1	TSS1500;TSS1500;TSS1500	chr17:57298305-57298645
cg26588194	-10.7708	1.71807e-06	0.00081478	5	149379518	HMGXB3;TIGD6	TSS1500;5'UTR	chr5:149379964-149380802
cg08879803	-9.74497	1.78929e-06	0.00083448	12	80805867
cg26356869	-10.4098	1.81492e-06	0.000841204	4	128704587	HSPA4L	Body	chr4:128702830-128704215
cg10437320	-7.29524	1.82495e-06	0.000842755	7	6120536			chr7:6120829-6121398
cg03463818	-9.83644	1.83634e-06	0.000846177	8	94766468	TMEM67;TMEM67;TMEM67	TSS1500;TSS1500;TSS1500	chr8:94767000-94767214
cg07519229	-7.98303	1.93742e-06	0.000868167	22	41486835			chr22:41487261-41489159
cg02734505	-15.4364	2.04394e-06	0.000892202	12	54763081	ZNF385A;ZNF385A;ZNF385A	3'UTR;3'UTR;3'UTR	chr12:54763057-54763288
cg23364711	-7.29111	2.15357e-06	0.00091499	13	110696820
cg04274297	-8.83634	2.33191e-06	0.000955091	5	110073856	SLC25A46;SLC25A46;SLC25A46;SLC25A46	TSS1500;TSS1500;5'UTR;1stExon	chr5:110074605-110075223
cg04783279	-7.31064	2.44461e-06	0.000978918	14	32548395	ARHGAP5;ARHGAP5	5'UTR;5'UTR	chr14:32545276-32547141
cg07972572	-8.12415	2.63868e-06	0.0010162	1	203237069
cg01474544	-7.50372	2.75117e-06	0.00103606	6	4774793	CDYL	Body	chr6:4775131-4777550
cg17334359	-9.13214	3.17712e-06	0.00111962	5	162929830	MAT2B	TSS1500	chr5:162932454-162932946
cg26647808	-11.777	3.64687e-06	0.00119786	21	34145339	PAXBP1;PAXBP1;PAXBP1;C21orf62-AS1;C21orf62-AS1	TSS1500;TSS1500;TSS1500;Body;Body	chr21:34143453-34144141
cg09711113	-8.84414	3.74654e-06	0.00121321	17	7311964	NLGN2	1stExon	chr17:7311672-7312063
cg08173263	-8.66148	3.89784e-06	0.00123785	19	14276911	LPHN1;LPHN1	Body;Body	chr19:14273429-14274173
cg01132893	-12.0544	4.26526e-06	0.00130285	17	46712086			chr17:46713926-46714131
cg01030624	-8.72799	4.36189e-06	0.00131915	6	151814669	CCDC170	TSS1500	chr6:151814980-151815527
cg11866719	-7.41915	4.46941e-06	0.00133523	14	60336433	RTN1	Body	chr14:60336951-60337461
cg12788672	-12.8513	4.76708e-06	0.00136591	4	106631119	GSTCD;INTS12;INTS12;GSTCD	5'UTR;TSS1500;TSS1500;TSS1500	chr4:106629575-106630214
cg12609893	-10.6795	5.98991e-06	0.00154041	12	64799377	XPOT	5'UTR	chr12:64797934-64798944
cg09859240	-11.3095	6.40095e-06	0.00159301	10	121633447	C10orf119	TSS1500	chr10:121631654-121633104
cg21582112	-8.91363	7.37375e-06	0.00170708	12	54421335	HOXC4;HOXC5;HOXC6;HOXC6	5'UTR;Body;TSS1500;5'UTR	chr12:54423427-54423712
cg17240135	-8.02995	8.9712e-06	0.00188028	2	112898493	FBLN7;FBLN7	Body;Body	chr2:112895792-112897841
cg17124794	-8.47563	1.06642e-05	0.00202667	2	105562481	LOC102724691	Body
cg05080285	-8.68796	1.1236e-05	0.00208709	2	204400815	RAPH1;RAPH1	TSS1500;TSS1500	chr2:204399490-204400179
cg12912293	-8.80681	1.12651e-05	0.00208967	1	150849805	ARNT;ARNT;ARNT	TSS1500;TSS1500;TSS1500	chr1:150848994-150849265
cg13287247	-8.69753	1.25044e-05	0.00220674	3	112359534	CCDC80;CCDC80;CCDC80	5'UTR;1stExon;5'UTR
cg06021577	-8.54386	1.60736e-05	0.00251441	4	128887412	MFSD8;C4orf29	TSS1500;5'UTR	chr4:128886004-128886971
cg15219491	-10.68	1.67018e-05	0.00256687	5	77255708			chr5:77253832-77254049
cg03820499	-8.66777	2.12264e-05	0.0029011	13	100152928	LINC01232;TM9SF2	TSS1500;TSS1500	chr13:100153365-100154138
cg08787988	-10.4347	2.24182e-05	0.0029887	2	27713044	IFT172	TSS1500	chr2:27712554-27712842
cg08322244	13.7685	0.000222855	0.0111816	17	8066669	VAMP2	TSS1500	chr17:8065909-8066494

## Sheet: S2 DMRs
seqnames	start	end	width	strand	no.cpgs	min_smoothed_fdr	Stouffer	HMFDR	Fisher	maxdiff	meandiff	overlapping.genes
chr20	36147340	36150135	2796	*	45	5.42287e-158	3.24243e-66	0.00054966	1.03781e-59	-0.111006	-0.069858	NNAT, BLCAP
chr14	56045827	56047964	2138	*	10	4.82741e-74	2.42801e-18	8.2621e-10	9.21867e-26	-0.20378	-0.0614798	KTN1, KTN1-AS1
chr12	54762554	54764371	1818	*	7	8.42693e-41	2.87981e-23	8.757e-07	5.86302e-23	-0.172909	-0.11418	RP11-753H16.3, RP11-753H16.5, ZNF385A
chr3	145878431	145879710	1280	*	14	1.81044e-68	5.86795e-15	1.94244e-06	1.77666e-22	-0.156677	-0.0508279	PLOD2
chr7	27141388	27144595	3208	*	23	1.2325e-58	1.86519e-22	9.03792e-05	2.3542e-22	0.134694	0.0632504	HOXA2
chr5	43037123	43038716	1594	*	9	1.50824e-47	8.3058e-24	9.65308e-05	1.04589e-21	-0.144724	-0.120673	CTD-2201E18.3
chr16	86611049	86613731	2683	*	12	9.66313e-49	3.11868e-17	9.04543e-07	6.96119e-21	-0.135324	-0.0526458	FOXL1
chr7	102552239	102553618	1380	*	8	2.42476e-47	9.57868e-20	4.4706e-06	8.0206e-20	-0.134926	-0.0855115	LRRC17, FBXL13
chr7	134463072	134464411	1340	*	10	3.84694e-50	2.13894e-14	1.57452e-06	1.04909e-17	-0.107756	-0.0543427	CALD1
chr16	75467423	75468318	896	*	6	7.39764e-42	2.06251e-14	1.28146e-06	1.53478e-16	-0.171716	-0.0730938	RP11-77K12.1
chr6	138893111	138894469	1359	*	10	3.08962e-48	5.42003e-13	1.38202e-07	6.22121e-16	-0.150845	-0.0585062	NHSL1
chr6	10555114	10556523	1410	*	11	4.15467e-39	1.78344e-16	0.000467412	1.85589e-15	-0.118977	-0.0728164	GCNT2
chr10	81966990	81967666	677	*	8	1.6651e-35	9.38093e-18	0.00091748	2.00224e-15	-0.119925	-0.0996513	LINC00857
chr1	174842571	174844560	1990	*	13	2.23012e-33	5.00503e-17	0.00347449	1.82301e-14	-0.0848068	-0.0593336	RABGAP1L
chr19	12831659	12833292	1634	*	7	8.76701e-34	1.26388e-13	1.10347e-05	2.9873e-14	-0.150717	-0.0583084	TNPO2
chr7	6120483	6121397	915	*	7	7.19214e-40	3.18846e-09	4.1927e-06	3.17653e-14	-0.143454	-0.058005	AC004895.4
chr4	77723057	77723800	744	*	6	3.14145e-33	4.33896e-15	1.87351e-05	3.20205e-14	-0.106224	-0.0777401	RP11-359D14.3
chr6	41374532	41376993	2462	*	8	1.25198e-20	1.45822e-13	0.000146733	1.28927e-13	-0.145576	-0.0830183
chr1	235256497	235257141	645	*	5	1.55928e-28	4.56866e-14	2.71756e-05	6.5899e-13	-0.124106	-0.0843034
chr15	99408636	99409957	1322	*	10	6.553e-28	1.03225e-14	0.00138794	8.16986e-13	-0.107327	-0.0741809	IGF1R
chr17	7310347	7312081	1735	*	12	1.7398e-30	9.51443e-13	0.000965046	2.08934e-12	-0.100748	-0.0552094	NLGN2
chr12	95945082	95946131	1050	*	10	1.14541e-30	8.86704e-12	6.86407e-05	2.6941e-12	-0.108211	-0.0549783	USP44
chr3	112359488	112360754	1267	*	9	1.0181e-32	1.48279e-11	0.000525794	4.74306e-12	-0.109731	-0.0585852	CCDC80
chr5	137224284	137225509	1226	*	10	7.35666e-28	3.09245e-11	1.97057e-06	7.997e-12	-0.208507	-0.0543651	PKD2L2, RP11-381K20.2
chr18	57564897	57567271	2375	*	11	8.40054e-30	5.5557e-09	0.000568707	8.01656e-12	-0.134564	-0.0606022	PMAIP1
chr7	27182435	27185136	2702	*	40	2.97019e-30	2.92516e-15	0.0401507	1.2173e-11	-0.127289	-0.0560914	HOXA-AS3, HOXA3, RP1-170O19.22, HOXA5, HOXA6
chr3	46617183	46619131	1949	*	7	4.57589e-22	4.80562e-13	0.000168859	1.38842e-11	-0.104201	-0.0725919	TDGF1, LRRC2
chr8	22223231	22224973	1743	*	10	1.25821e-31	1.25692e-10	0.000188337	3.32246e-11	-0.105843	-0.0539563	SLC39A14
chr5	58571113	58572910	1798	*	10	8.9899e-24	1.79979e-11	0.000416214	4.02527e-11	-0.141359	-0.0615656	PDE4D
chr4	46126066	46127063	998	*	8	1.99542e-22	9.02573e-13	0.00178525	4.52773e-11	-0.111612	-0.0815837	GABRG1
chr7	21208923	21209781	859	*	7	2.15111e-22	7.50589e-12	0.000199214	1.01983e-10	-0.0984849	-0.0683619
chr19	45737011	45738857	1847	*	12	6.08181e-27	5.07821e-12	0.0019672	1.47813e-10	-0.102771	-0.0579216	MARK4, EXOC3L2
chr1	21965400	21966500	1101	*	5	5.26743e-25	5.27575e-08	4.31396e-06	2.09001e-10	-0.0863012	-0.0516145	RAP1GAP
chr3	165555103	165555932	830	*	5	4.33531e-23	1.26945e-10	5.60905e-05	2.3098e-10	-0.115498	-0.0771491	BCHE
chr5	83016630	83018357	1728	*	11	1.33236e-23	1.92497e-11	0.000457793	2.44078e-10	-0.104321	-0.0576487	HAPLN1
chr22	30476089	30477270	1182	*	14	2.30778e-24	1.23048e-12	0.0147023	2.86981e-10	-0.0749023	-0.0562056	HORMAD2, CTA-85E5.10
chr2	198540518	198541814	1297	*	7	7.95479e-23	2.76522e-10	0.000151829	3.43928e-10	-0.0999948	-0.0537893	RFTN2
chr19	30864543	30866202	1660	*	8	3.53154e-24	3.68666e-09	0.000255042	4.18277e-10	-0.153112	-0.0515507	ZNF536
chr20	32856747	32857227	481	*	6	2.27054e-22	4.50185e-11	0.000724152	5.82632e-10	-0.144998	-0.0830016	ASIP, RP4-785G19.5
chr5	11588971	11589912	942	*	8	8.31495e-26	1.9015e-09	0.0004872	8.84579e-10	-0.0972235	-0.0522333	CTNND2
chr4	83934369	83934956	588	*	5	2.77563e-24	1.30528e-08	9.15469e-05	1.06736e-09	-0.163786	-0.0821808
chr12	89747739	89749822	2084	*	11	1.09331e-22	2.78629e-10	0.000379342	1.30285e-09	-0.123946	-0.0587893
chr7	16505094	16506521	1428	*	9	1.16173e-24	6.54233e-09	0.00288331	1.55857e-09	-0.103475	-0.0618728	SOSTDC1
chr6	28058187	28059208	1022	*	10	4.87608e-21	2.24826e-10	0.0092389	4.8258e-09	-0.121542	-0.0857486	ZSCAN12P1
chr17	46641504	46642878	1375	*	6	3.05082e-18	6.60588e-10	0.00156107	5.15144e-09	-0.128724	-0.0761918	HOXB-AS3, HOXB3
chr10	121632640	121633712	1073	*	6	7.04913e-20	7.10917e-08	0.000784058	1.45217e-08	-0.134868	-0.05557	MCMBP
chr20	642436	643716	1281	*	5	8.1235e-18	1.12991e-09	0.00158167	1.51351e-08	-0.0920538	-0.0599082	RP5-850E9.3, SCRT2
chr19	38713050	38714097	1048	*	6	9.81645e-20	8.32104e-08	4.64853e-05	2.79981e-08	-0.0927561	-0.0570952	DPF1
chr10	127569494	127569973	480	*	5	2.63207e-17	5.72357e-09	0.0011575	2.85962e-08	-0.070125	-0.0546942	DHX32
chr14	105941779	105943871	2093	*	8	1.37172e-20	1.98979e-05	0.000835623	3.70033e-08	-0.123037	-0.0581429	CRIP2
chr17	46233714	46234525	812	*	6	1.52512e-18	7.61569e-09	0.0036564	3.93305e-08	-0.0895776	-0.0611876	SKAP1, MIR1203
chr1	39733224	39734340	1117	*	6	8.48451e-19	2.87676e-07	0.000124732	5.15339e-08	-0.13188	-0.0735911	MACF1
chr1	235104853	235106679	1827	*	7	6.63008e-17	2.70454e-09	0.0051157	5.21602e-08	-0.108534	-0.068247	RP11-443B7.1
chr1	16163479	16164122	644	*	7	3.09313e-17	7.0679e-08	0.00437664	6.27559e-08	-0.123139	-0.0688832	RP11-169K16.9
chr7	45001765	45002980	1216	*	7	1.46218e-14	6.07783e-09	0.00674962	7.99986e-08	-0.1212	-0.0625245	MYO1G
chr17	10633470	10634954	1485	*	6	1.68717e-20	1.00777e-06	0.000470096	8.33634e-08	-0.108707	-0.069116	CTC-297N7.5, TMEM220
chr5	35990997	35992256	1260	*	7	7.685e-18	5.46349e-08	0.000284538	8.44419e-08	-0.105419	-0.0518995	UGT3A1
chr11	32451461	32454216	2756	*	14	2.08959e-13	8.42521e-08	0.00907614	9.19985e-08	-0.114317	-0.0530673	WT1
chr18	53253181	53254430	1250	*	8	9.21001e-17	1.20692e-07	0.00164142	9.5008e-08	-0.132219	-0.0611804	TCF4
chr12	54430684	54432430	1747	*	5	1.36158e-13	1.17061e-08	0.00210268	9.85728e-08	-0.0754839	-0.0586102	HOXC4
chr4	205522	206562	1041	*	7	4.45648e-18	2.95234e-07	0.0025604	1.29397e-07	-0.10976	-0.0547556	ZNF876P
chr17	56744069	56744490	422	*	6	1.87815e-16	1.32023e-08	0.00225811	1.44261e-07	-0.0825891	-0.0606866	TEX14
chr20	3145178	3145597	420	*	5	7.17825e-16	1.32265e-08	0.00405053	1.79268e-07	-0.0997675	-0.0885975	LZTS3
chr3	159556950	159558254	1305	*	9	5.83972e-16	7.86123e-09	0.0180395	2.64067e-07	-0.0914072	-0.0654254	IQCJ-SCHIP1, SCHIP1
chr2	43327937	43328914	978	*	8	4.93123e-16	2.11028e-08	0.0123558	3.71473e-07	-0.0811862	-0.0534873	AC093609.1
chr2	237122857	237123819	963	*	5	4.17984e-15	7.71914e-08	0.00236885	3.76247e-07	-0.0630066	-0.050789	AC079135.1, ASB18
chr13	49975383	49976545	1163	*	8	4.19205e-16	1.15986e-07	0.00327201	3.87701e-07	-0.11071	-0.0659534	CAB39L
chr7	4671260	4671831	572	*	5	5.80891e-15	4.31477e-08	0.00241357	3.92781e-07	-0.0903101	-0.0631406
chr4	4763259	4763753	495	*	7	8.0314e-15	2.13082e-08	0.00897424	4.53437e-07	-0.081789	-0.0558814
chr20	44838776	44839859	1084	*	5	4.46706e-13	4.8677e-08	0.00352	4.65147e-07	-0.112047	-0.0796596	CDH22
chr17	40822424	40824361	1938	*	10	1.4123e-11	7.69945e-09	0.0233205	4.75287e-07	-0.107494	-0.0601281	PLEKHH3
chr3	185538892	185540407	1516	*	8	3.29873e-10	4.40259e-08	0.00746105	5.66062e-07	-0.0852314	-0.0516347	IGF2BP2
chr8	67454183	67454892	710	*	5	2.35219e-15	3.9142e-07	0.000762571	7.08325e-07	-0.101032	-0.0575826
chr8	96084821	96085994	1174	*	6	8.61545e-15	7.1129e-08	0.00777769	7.82744e-07	-0.10947	-0.0688138	NDUFAF6, MIR3150A, RP11-320N21.2
chr13	88328251	88329884	1634	*	10	4.33262e-15	1.89037e-07	0.0226683	1.03245e-06	-0.0839108	-0.0581944	SLITRK5
chr1	2465544	2467281	1738	*	5	2.00089e-11	2.66285e-07	0.00396695	1.4289e-06	-0.108868	-0.0647167
chr11	125220543	125221452	910	*	5	3.91059e-15	1.9298e-06	0.00168941	1.64526e-06	-0.111555	-0.058337	PKNOX2
chr1	27675587	27677072	1486	*	8	1.0841e-14	3.35307e-07	0.0131301	1.9299e-06	-0.0982517	-0.0591208	SYTL1
chr7	149112318	149113196	879	*	6	1.84763e-13	3.6171e-07	0.00676917	2.69296e-06	-0.0751228	-0.0542595
chr1	117317903	117318232	330	*	5	1.34151e-12	2.44e-07	0.00943407	2.79963e-06	-0.121785	-0.0794561	FTH1P22
chr6	112687964	112688930	967	*	6	2.61735e-12	1.98745e-07	0.0116428	2.8299e-06	-0.0674133	-0.0566332	FEM1AP3
chr19	45720199	45721076	878	*	5	7.60206e-14	1.50476e-06	0.00486109	3.19774e-06	-0.121904	-0.0733349	MARK4, EXOC3L2
chr7	114055074	114055419	346	*	7	3.00539e-13	2.58251e-07	0.0170431	3.41953e-06	-0.062104	-0.0516062	FOXP2, AC073626.2
chr10	101286541	101287846	1306	*	7	8.2138e-12	2.63658e-07	0.0162749	3.68592e-06	-0.0719181	-0.0547467	RP11-129J12.1, RP11-129J12.2
chr13	24144257	24144985	729	*	7	6.7983e-14	3.44434e-06	0.00941174	4.23134e-06	-0.1084	-0.0622916	TNFRSF19
chr5	78985434	78986160	727	*	7	1.14658e-12	6.45966e-07	0.00655491	4.30143e-06	-0.0773988	-0.0534337	CMYA5
chr6	31651059	31651676	618	*	8	1.51567e-12	2.59543e-07	0.0281453	6.84556e-06	-0.0882395	-0.0573261	LY6G5C
chr1	35585672	35586588	917	*	5	2.25399e-13	4.39233e-05	0.00427029	8.76546e-06	-0.12035	-0.0604024
chr2	65216679	65217623	945	*	5	1.61696e-11	1.63294e-06	0.00691513	9.91475e-06	-0.089103	-0.05237	SLC1A4
chr10	7517215	7518062	848	*	6	7.64647e-12	1.03329e-06	0.0164239	1.08603e-05	-0.0833289	-0.0585055
chr6	5132887	5134160	1274	*	7	8.87339e-12	2.55788e-06	0.00570275	1.11693e-05	-0.0899038	-0.0501953	LYRM4
chr15	65369005	65369928	924	*	5	2.13312e-11	1.80089e-06	0.00907817	1.19133e-05	-0.0954014	-0.063162	KBTBD13, RASL12
chr10	88022641	88023243	603	*	7	1.33451e-13	7.58099e-06	0.00581961	1.38125e-05	-0.106885	-0.0504368	GRID1
chr16	57562120	57563395	1276	*	5	6.65364e-11	4.91779e-06	0.00693777	1.54681e-05	-0.0918689	-0.064765	CCDC102A
chr10	14050455	14052028	1574	*	10	8.05449e-09	1.74233e-06	0.0365077	1.56558e-05	0.0942827	0.052743	FRMD4A
chr2	43903227	43904011	785	*	10	4.9059e-11	8.35369e-07	0.0444753	2.16798e-05	-0.08655	-0.0531538	PLEKHH2, AC011242.6
chr11	73309413	73310242	830	*	5	2.7926e-15	0.000148253	8.83071e-05	2.2179e-05	-0.126307	-0.0510996
chr10	106099036	106100036	1001	*	5	3.89145e-11	2.69413e-06	0.0169713	2.47205e-05	-0.122106	-0.0828856
chr14	72052005	72053361	1357	*	8	6.0797e-11	1.68545e-06	0.0268943	2.52203e-05	-0.0911014	-0.0507208	SIPA1L1
chr12	117131523	117132552	1030	*	5	1.71522e-11	1.13132e-05	0.00944943	2.67071e-05	-0.0822694	-0.050093	RP11-497G19.1
chr3	49170498	49171343	846	*	7	1.08212e-11	9.59634e-06	0.0178135	3.41564e-05	0.103849	0.0559568	LAMB2
chr16	49517759	49518536	778	*	6	3.67636e-10	3.42308e-06	0.0191402	3.74645e-05	-0.0880303	-0.0600997
chr10	127462016	127462896	881	*	5	1.70145e-09	5.80626e-06	0.0156443	4.66283e-05	-0.0779686	-0.0508623	MMP21
chr11	65321226	65321806	581	*	6	1.00814e-10	7.86048e-06	0.0207835	4.70905e-05	-0.0810609	-0.0571313	LTBP3
chr9	35790836	35792382	1547	*	7	3.21186e-12	0.000134184	0.0113922	6.92792e-05	-0.120606	-0.0555459	NPR2
chr15	69325271	69325769	499	*	6	9.31006e-10	8.5442e-06	0.0255458	8.00096e-05	-0.0808726	-0.0533523	NOX5
chr11	1918276	1918783	508	*	5	1.14072e-08	1.26269e-05	0.0278846	0.000113933	-0.0797075	-0.0602536
chr15	25092950	25093985	1036	*	5	1.27903e-09	2.80165e-05	0.0176406	0.00011569	-0.105928	-0.0675178	SNRPN
chr8	48675723	48676092	370	*	6	6.37343e-09	9.34137e-06	0.0365121	0.000116742	-0.0748767	-0.0590877
chr4	2366563	2367091	529	*	5	2.23072e-09	2.77252e-05	0.01677	0.000130892	-0.102927	-0.0769885	ZFYVE28
chr3	112012867	112013655	789	*	5	4.42718e-10	0.000213964	0.0086579	0.000144969	-0.0944566	-0.0543417	SLC9C1
chr3	109056349	109056875	527	*	5	6.06632e-09	2.54081e-05	0.0202943	0.000163088	-0.0851278	-0.066597	DPPA4
chr10	35624244	35624755	512	*	5	1.3852e-08	2.31942e-05	0.0278243	0.000180845	-0.103231	-0.0547977	CCNY, RP11-324I22.4
chr1	870791	872737	1947	*	9	4.49235e-07	1.43537e-05	0.0547063	0.000188969	-0.098543	-0.0527298	SAMD11
chr15	86162273	86163388	1116	*	5	3.43907e-12	0.00114628	0.00194405	0.000192277	-0.149096	-0.0524704	AKAP13, RP11-815J21.4
chr7	157808584	157809846	1263	*	9	1.70135e-08	7.56359e-06	0.0649768	0.000192332	-0.0804717	-0.0529014	PTPRN2
chr13	113677034	113677892	859	*	6	4.86351e-10	5.04333e-05	0.0230701	0.000206969	-0.0963947	-0.0525254	MCF2L
chr17	5402539	5403516	978	*	5	1.45642e-09	6.96868e-05	0.0202803	0.000315674	-0.100472	-0.0596392	NLRP1
chr13	20989142	20989988	847	*	5	1.94077e-08	7.11451e-05	0.0157799	0.000318746	-0.0893897	-0.0511005	CRYL1
chr6	32294260	32295229	970	*	6	6.64108e-08	4.18358e-05	0.0409531	0.000359843	-0.0812226	-0.053089	C6orf10
chr17	79283300	79283959	660	*	5	1.99427e-11	0.000845113	0.0132044	0.000508609	-0.0896568	-0.0517886
chr12	9217079	9217907	829	*	9	3.16216e-08	7.39694e-05	0.0558348	0.000577205	-0.0837055	-0.0593383	A2M-AS1, LINC00612
chr2	242844000	242844943	944	*	5	8.47432e-08	9.42561e-05	0.0380801	0.000603404	-0.111556	-0.0615029	AC131097.3, AC131097.4
chr1	1549615	1550031	417	*	5	3.26587e-07	9.77211e-05	0.0398301	0.000638959	-0.0772933	-0.057164	RP11-345P4.9
chr18	22907319	22908222	904	*	5	6.23352e-07	0.000120833	0.0343716	0.000749257	-0.0868638	-0.0613818	ZNF521
chr3	160120240	160122168	1929	*	6	3.12772e-07	0.000170756	0.0332076	0.00077595	-0.0944824	-0.0634833	SMC4, RP11-432B6.3
chr8	144808965	144810854	1890	*	6	7.17801e-06	9.94317e-05	0.0499048	0.000814551	-0.0937689	-0.0554929	FAM83H
chr19	51165207	51165845	639	*	5	5.79542e-07	0.000176402	0.0297332	0.000849427	-0.108591	-0.0690502	SYT3, SHANK1
chr19	7459122	7459697	576	*	5	2.02636e-08	0.00113755	0.0189663	0.000946669	-0.0848884	-0.0516636	CTD-2207O23.3, CTB-133G6.2
chr1	151104186	151105478	1293	*	7	7.36693e-06	9.82951e-05	0.0615692	0.000970129	-0.0752261	-0.054631	SEMA6C
chr17	47091339	47092272	934	*	5	7.62708e-07	0.000321024	0.0176833	0.00100351	-0.0762106	-0.0628213	IGF2BP1
chr7	73441989	73443113	1125	*	6	4.03587e-08	0.00032779	0.0248726	0.00106868	-0.130791	-0.0686784	ELN
chr8	38831192	38832728	1537	*	12	5.569e-07	0.000191009	0.0451499	0.00140902	-0.0833807	-0.0502467	PLEKHA2, HTRA4
chr10	131989303	131989849	547	*	6	2.54213e-06	0.000169556	0.0658756	0.00147501	-0.0643876	-0.0513518
chr19	852813	853540	728	*	5	1.31711e-07	0.000706303	0.027948	0.00151649	-0.0815856	-0.059007	ELANE
chr10	97515222	97516407	1186	*	6	7.31466e-09	0.00164253	0.00236587	0.00207217	-0.0576624	-0.0515769	ENTPD1, ENTPD1-AS1
chr8	11666281	11666683	403	*	6	4.20553e-06	0.000664323	0.0577097	0.00298641	-0.0739703	-0.0547515	FDFT1
chr1	180922916	180924097	1182	*	7	1.5786e-07	0.00114401	0.0575251	0.00326995	-0.1156	-0.055333	RP11-46A10.5, RP11-46A10.4
chr7	94953653	94954202	550	*	5	3.7772e-05	0.000962111	0.0783906	0.00528816	-0.0841654	-0.0682561	PON1
chr1	7887199	7887746	548	*	6	3.36423e-05	0.00109133	0.0876076	0.00646373	-0.0828272	-0.0584352	PER3, RP3-467L1.4
chr8	19540396	19540809	414	*	6	1.14989e-05	0.00118249	0.0863863	0.00661296	-0.0719918	-0.0526358	RP11-1105O14.1, CSGALNACT1
chr18	13641255	13641894	640	*	6	3.27444e-05	0.00110473	0.0947641	0.0071051	-0.0729869	-0.0577069	LDLRAD4
chr19	50861774	50862121	348	*	5	5.95364e-05	0.00239921	0.0702931	0.00755836	-0.0750766	-0.0518454	NR1H2, NAPSA
chr8	144631524	144631921	398	*	5	2.32049e-05	0.00311227	0.046257	0.00758075	0.0997243	0.0614457	RP11-661A12.5

## Sheet: S3 combined signature probes
Probe	Methylation % difference	p value	Adjusted p value	chromosome	position	UCSC Gene name(s)	UCSC gene type(s)	UCSC CpG island
cg06524362	-15.7623	9.87338e-22	1.31473e-16	4	177240386	SPCS3	TSS1500	chr4:177240935-177241832
cg03709401	-18.5683	7.10195e-21	5.25382e-16	7	89975282	GTPBP10;GTPBP10	TSS1500;TSS1500	chr7:89975785-89976027
cg20347666	-14.7799	1.18015e-20	6.81224e-16	7	137505606	DGKI	Body
cg08460812	-15.3082	1.44045e-20	6.85031e-16	4	109087419	LOC641518;LEF1;LEF1;LEF1;LEF1	TSS1500;Body;Body;Body;Body	chr4:109087747-109090407
cg20893180	-18.5561	2.30456e-20	1.02291e-15	8	36957379
cg03619472	-8.52097	4.12206e-20	1.48663e-15	16	56486263	OGFOD1;NUDT21	Body;TSS1500	chr16:56484865-56485774
cg16907514	-25.3277	1.13269e-19	3.27887e-15	14	56046098	KTN1;C14orf33;KTN1;KTN1;KTN1	TSS1500;Body;TSS1500;TSS1500;TSS1500	chr14:56046634-56047986
cg02896941	-9.04226	1.37309e-19	3.80916e-15	4	23890659	PPARGC1A	Body
cg09265623	-15.6894	1.68202e-19	4.14771e-15	2	127975729			chr2:127976389-127977667
cg09293042	-14.2378	3.49403e-19	7.26115e-15	14	96967681	PAPOLA;PAPOLA;PAPOLA;PAPOLA;PAPOLA	TSS1500;TSS1500;TSS1500;TSS1500;TSS1500	chr14:96968154-96969371
cg05300029	-15.3292	5.60419e-19	9.81904e-15	14	21148957			chr14:21150918-21151224
cg01325331	-13.9449	5.89389e-19	1.00618e-14	5	82766619	VCAN;VCAN;VCAN;VCAN	TSS1500;TSS1500;TSS1500;TSS1500	chr5:82768387-82769268
cg07385337	-13.6494	1.26556e-18	1.87245e-14	13	110696981
cg11114757	-18.0711	1.45919e-18	2.06706e-14	11	102216909	BIRC2	TSS1500	chr11:102217574-102218247
cg19187075	-8.15729	1.45886e-18	2.06706e-14	6	111927484	TRAF3IP2;TRAF3IP2;TRAF3IP2	TSS1500;TSS200;TSS200
cg11939399	-12.3478	1.57065e-18	2.1786e-14	4	57773300	REST	TSS1500	chr4:57773867-57775602
cg18271071	-8.08707	3.36965e-18	3.8681e-14	1	15852324	DNAJC16	TSS1500	chr1:15853108-15853663
cg21582112	-13.6361	7.4694e-18	7.89378e-14	12	54421335	HOXC4;HOXC5;HOXC6;HOXC6	5'UTR;Body;TSS1500;5'UTR	chr12:54423427-54423712
cg05394244	-13.9646	7.82112e-18	8.06715e-14	6	64281439	PTP4A1	TSS1500	chr6:64282151-64283736
cg00617064	-12.4732	7.99695e-18	8.06715e-14	2	27272375			chr2:27272846-27273400
cg23544971	-11.5125	7.87845e-18	8.06715e-14	18	32820255	ZNF397;ZNF397	TSS1500;TSS1500	chr18:32820785-32821203
cg09102447	-10.6786	8.47486e-18	8.42165e-14	8	57907138	IMPAD1	TSS1500	chr8:57905700-57906452
cg19418809	-17.4885	8.74686e-18	8.48926e-14	1	82265645	ADGRL2;ADGRL2;ADGRL2;ADGRL2	TSS1500;TSS1500;TSS1500;5'UTR	chr1:82265998-82269048
cg12544226	-19.291	9.40517e-18	8.94558e-14	2	201390294	SGOL2;SGOL2;SGOL2	TSS1500;TSS1500;TSS1500	chr2:201390685-201391217
cg04377176	-11.2586	1.05659e-17	9.90803e-14	13	111024166	COL4A2	Body
cg02551980	-12.1412	1.21676e-17	1.1185e-13	5	112628419	MCC;MCC	Body;Body	chr5:112630219-112630624
cg12305845	-10.7334	1.52866e-17	1.33918e-13	8	36957694
cg21493583	-9.23646	1.81084e-17	1.52614e-13	2	46842958	PIGF;CRIPT;PIGF	5'UTR;TSS1500;5'UTR	chr2:46843650-46844332
cg08585488	-11.1536	1.87323e-17	1.55029e-13	6	150920336	PLEKHG1	TSS1500	chr6:150920904-150922146
cg09369939	-16.2635	2.00386e-17	1.62702e-13	2	47629162	MSH2;MSH2	TSS1500;TSS1500	chr2:47630067-47630791
cg23025447	-13.0329	2.10041e-17	1.66481e-13	10	70883043	VPS26A;VPS26A	TSS1500;TSS1500	chr10:70883663-70884353
cg19249420	-15.3115	2.50497e-17	1.9393e-13	16	86611989	FOXL1	TSS200	chr16:86609388-86610465
cg17632777	-13.4069	3.3067e-17	2.43273e-13	17	73402767	GRB2;GRB2	TSS1500;TSS1500	chr17:73401217-73401988
cg12371563	-12.4652	3.32503e-17	2.43273e-13	5	123986915	ZNF608	Body	chr5:123987398-123987748
cg00770784	-15.3225	4.38984e-17	3.10929e-13	16	75468297	CFDP1	TSS1500	chr16:75466850-75467527
cg10137601	-11.4113	4.57042e-17	3.16975e-13	5	42995597			chr5:42995122-42995415
cg02993070	-15.0764	5.06461e-17	3.40605e-13	14	53419111	FERMT2;FERMT2;FERMT2	TSS1500;TSS1500;TSS1500	chr14:53417108-53418339
cg26472714	-12.1109	5.14168e-17	3.4233e-13	12	54431589	HOXC4	5'UTR	chr12:54427025-54428709
cg15675644	-11.474	5.52365e-17	3.52754e-13	13	112331403
cg02145668	-9.43915	6.6335e-17	4.16655e-13	1	151300723			chr1:151300522-151300724
cg18214796	-18.2751	7.14177e-17	4.33808e-13	14	39902973	FBXO33	TSS1500	chr14:39900676-39902206
cg12781915	-9.75477	7.4886e-17	4.49177e-13	3	185544099	IGF2BP2;IGF2BP2	TSS1500;TSS1500	chr3:185541048-185544146
cg09396851	-12.7384	8.0024e-17	4.69096e-13	6	35458205	TEAD3	5'UTR	chr6:35453776-35454435
cg04185447	-10.0016	8.30494e-17	4.80815e-13	2	64067282	UGP2	TSS1500	chr2:64067892-64068906
cg11069430	-15.777	8.52635e-17	4.85196e-13	12	95945082	USP44;USP44	1stExon;5'UTR	chr12:95941906-95942979
cg23859167	-13.1616	9.41089e-17	5.26531e-13	12	7126735	LPCAT3	TSS1500	chr12:7125534-7126356
cg25590081	-12.8093	9.69403e-17	5.37852e-13	12	95945498	USP44	TSS1500	chr12:95941906-95942979
cg00636946	-11.554	1.01027e-16	5.5134e-13	16	4898667	GLYR1;UBN1	TSS1500;5'UTR	chr16:4896606-4898243
cg10057065	-10.5379	1.56303e-16	8.25917e-13	1	155292227	RUSC1;C1orf104;RUSC1;RUSC1	Body;5'UTR;Body;TSS1500	chr1:155292469-155295433
cg20067780	-12.801	2.09603e-16	1.04927e-12	17	78008520	TBC1D16	5'UTR	chr17:78009076-78011084
cg14391978	-12.2342	2.51809e-16	1.23669e-12	6	85247132
cg14326805	-11.2123	2.77947e-16	1.33133e-12	9	71737756	TJP2	5'UTR	chr9:71736074-71737367
cg08888354	-16.2017	2.92794e-16	1.38256e-12	19	37958707	ZNF570;ZNF569	TSS1500;TSS1500	chr19:37959852-37960615
cg14025021	-10.3071	3.18222e-16	1.47132e-12	15	43809510	MAP1A	TSS1500
cg10615765	-16.6116	3.38056e-16	1.54161e-12	5	42991657			chr5:42992033-42992955
cg01675158	-12.2415	3.89674e-16	1.72962e-12	14	99988776	CCDC85C	Body
cg10844309	-10.9033	4.21505e-16	1.84629e-12	3	153838354	ARHGEF26;ARHGEF26;ARHGEF26;ARHGEF26-AS1	TSS1500;TSS1500;TSS1500;Body	chr3:153838787-153840380
cg04669889	-17.7061	4.57411e-16	1.97754e-12	1	57045699	PPAP2B	TSS1500	chr1:57044102-57045117
cg24213184	-8.24563	5.18506e-16	2.18492e-12	9	72288470	APBA1	TSS1500	chr9:72286804-72288081
cg24273106	-8.94418	5.35474e-16	2.24223e-12	6	127586999	RNF146;RNF146;RNF146;RNF146;RNF146;RNF146;RNF146;RNF146;RNF146;RNF146	TSS1500;TSS1500;TSS1500;TSS1500;TSS1500;TSS1500;TSS1500;TSS1500;TSS1500;TSS1500	chr6:127587833-127588602
cg16636146	-10.4678	5.96898e-16	2.45739e-12	20	38904304
cg00660989	-16.1725	7.84068e-16	3.10746e-12	14	45432516	KLHL28;FAM179B	TSS1500;1stExon	chr14:45431628-45432115
cg27033465	-8.85318	8.07429e-16	3.16224e-12	12	93323943	EEA1	TSS1500	chr12:93322342-93323498
cg10385089	-12.4601	8.69693e-16	3.38618e-12	1	52194608	OSBPL9;OSBPL9;OSBPL9;OSBPL9;OSBPL9;OSBPL9;OSBPL9	TSS1500;TSS1500;Body;5'UTR;Body;Body;TSS1500	chr1:52195028-52195821
cg01537870	-13.546	9.51116e-16	3.63935e-12	17	38135951	PSMD3	TSS1500	chr17:38136650-38137490
cg17828015	-17.2837	1.06162e-15	4.03896e-12	10	101677862	DNMBP	Body
cg18137047	-9.61445	1.0695e-15	4.04583e-12	14	23756347	HOMEZ	TSS1500	chr14:23755121-23755456
cg21941344	-10.1097	1.11313e-15	4.11729e-12	10	14879285	HSPA14;HSPA14;HSPA14;CDNF	TSS1500;TSS1500;TSS1500;Body	chr10:14879769-14881041
cg16536390	-12.8325	1.15529e-15	4.24603e-12	4	84205065	COQ2	Body	chr4:84205381-84206020
cg20783223	-10.7469	1.16069e-15	4.24603e-12	12	25102467	BCAT1;BCAT1;BCAT1	TSS200;TSS200;TSS200	chr12:25101607-25102073
cg11412468	-10.7605	1.27289e-15	4.53198e-12	2	84433405
cg19543968	-10.1811	1.35344e-15	4.75029e-12	22	39190571	DNAL4	TSS1500	chr22:39189721-39190119
cg06220604	-12.0306	1.41154e-15	4.86941e-12	3	187465654			chr3:187461974-187462197
cg04375683	-16.5142	1.54631e-15	5.25267e-12	19	52692431	PPP2R1A	TSS1500	chr19:52692820-52693832
cg18321943	-14.1604	1.56369e-15	5.28476e-12	13	61990113	PCDH20	TSS1500
cg12753232	-11.0952	1.62587e-15	5.46308e-12	2	202317486	STRADB;STRADB;TRAK2	5'UTR;5'UTR;TSS1500	chr2:202315853-202317008
cg08373610	-9.99121	1.65062e-15	5.49488e-12	2	198540621	RFTN2	TSS200
cg00983697	-13.97	1.79382e-15	5.91245e-12	1	217314284			chr1:217310749-217311178
cg18532215	-13.3018	1.80563e-15	5.92204e-12	3	145879568	PLOD2;PLOD2	TSS1500;TSS1500	chr3:145878430-145879287
cg13411784	-15.283	2.28895e-15	7.36217e-12	9	140473680	WDR85	TSS1500	chr9:140473002-140473681
cg00042409	-12.615	2.36393e-15	7.5668e-12	3	113232968	CCDC52	5'UTR	chr3:113233663-113234094
cg06151074	-9.59066	2.46925e-15	7.8085e-12	6	31669888	BAT5	Body	chr6:31670594-31671274
cg05243389	-8.71033	2.47463e-15	7.8085e-12	15	48470794	MYEF2	TSS1500	chr15:48470007-48470628
cg08125503	-11.0165	2.49969e-15	7.85039e-12	17	16119344	NCOR1;PIGL	TSS1500;TSS1500	chr17:16118275-16119510
cg16956170	-11.872	2.82752e-15	8.79696e-12	15	57209858	TCF12;TCF12;TCF12;TCF12;LOC145783	TSS1500;TSS1500;TSS1500;TSS1500;Body	chr15:57210226-57212005
cg19290181	17.6686	2.84654e-15	8.81492e-12	6	85257308
cg11645532	-9.6613	2.92552e-15	9.01757e-12	19	48110940	GLTSCR1	TSS1500	chr19:48111351-48113685
cg15020580	-13.5415	3.07351e-15	9.22765e-12	14	36788828	MBIP;MBIP;MBIP	Body;Body;Body
cg26979088	-11.2576	3.05051e-15	9.22765e-12	7	64713193			chr7:64712213-64712786
cg27340529	-11.0161	3.03662e-15	9.22765e-12	11	94245309	C11orf97	TSS1500	chr11:94245546-94245891
cg19861824	-10.8122	3.03799e-15	9.22765e-12	4	16901058	LDB2;LDB2	TSS1500;TSS1500
cg22370252	-12.2572	3.39082e-15	1.00337e-11	12	54446289	HOXC4;HOXC4	5'UTR;TSS1500	chr12:54447744-54448091
cg00608943	-8.77002	3.50976e-15	1.0249e-11	15	31195557	FAN1;FAN1;FAN1;FAN1	TSS1500;TSS1500;TSS1500;TSS1500	chr15:31195673-31196392
cg00360939	-15.2274	3.72027e-15	1.07693e-11	7	17981008	SNX13	TSS1500	chr7:17979774-17980542
cg03393017	-10.7624	3.71755e-15	1.07693e-11	3	197517522	LRCH3	TSS1500	chr3:197517983-197518782
cg05486832	-11.76	3.74388e-15	1.07907e-11	19	12305392	LOC100289333	TSS1500	chr19:12305552-12306304
cg08965143	-10.5388	3.95211e-15	1.12448e-11	2	24308246	TP53I3;TP53I3	TSS1500;TSS1500	chr2:24307026-24307678
cg02865165	-16.8155	4.27962e-15	1.20225e-11	5	44808380	MRPS30;BRCAT54;BRCAT54;BRCAT54;BRCAT54	TSS1500;Body;Body;Body;Body	chr5:44809047-44809692
cg00835464	-9.3245	4.37424e-15	1.22367e-11	5	122373892	PPIC	TSS1500	chr5:122371569-122372822
cg06319344	11.0168	4.40916e-15	1.22828e-11	4	104350611	LOC101929448	Body
cg02724472	-13.1011	4.45634e-15	1.23203e-11	7	102553293	LRRC17;FBXL13;LRRC17;FBXL13	TSS200;Body;TSS200;Body
cg15265222	-11.3095	4.45963e-15	1.23203e-11	13	22242867			chr13:22243259-22245362
cg13372293	-12.6479	4.84624e-15	1.33235e-11	2	203878778	NBEAL1	TSS1500	chr2:203879249-203879891
cg04664126	-9.50681	4.9931e-15	1.36183e-11	6	28554262	SCAND3	1stExon	chr6:28554863-28555124
cg10698920	-8.69016	5.01127e-15	1.36183e-11	17	62339385	TEX2	5'UTR	chr17:62339803-62340799
cg27305809	-11.0746	5.28134e-15	1.4236e-11	12	54413558	HOXC6;HOXC5;HOXC4	5'UTR;Body;5'UTR	chr12:54412990-54413346
cg25520710	10.6783	5.37408e-15	1.44275e-11	20	45981300	ZMYND8;ZMYND8;ZMYND8;ZMYND8;ZMYND8;ZMYND8;ZMYND8;ZMYND8;ZMYND8;ZMYND8;ZMYND8;ZMYND8;ZMYND8;ZMYND8;ZMYND8;ZMYND8;ZMYND8;ZMYND8	5'UTR;5'UTR;5'UTR;5'UTR;5'UTR;Body;Body;Body;Body;Body;Body;Body;Body;Body;Body;Body;Body;Body
cg21604741	-10.7717	5.41726e-15	1.4485e-11	2	27713092	IFT172	TSS1500	chr2:27712554-27712842
cg11904266	-9.55882	6.104e-15	1.6127e-11	8	144652042	C8orf73	Body	chr8:144651572-144652288
cg10535132	-18.8038	6.23152e-15	1.62702e-11	5	137224284	PKD2L2	TSS1500	chr5:137224986-137225477
cg16542439	-11.776	6.2181e-15	1.62702e-11	9	116103112	WDR31;WDR31	TSS1500;TSS1500	chr9:116102409-116102717
cg22344162	-11.3411	6.74379e-15	1.7539e-11	1	167523769	CREG1	TSS1500	chr1:167522469-167523070
cg01950885	-11.4386	6.84563e-15	1.77345e-11	4	123072894			chr4:123073394-123073776
cg14825555	-11.9177	7.14628e-15	1.84417e-11	1	27190639	SFN;SFN	1stExon;3'UTR	chr1:27191066-27191911
cg10187927	-11.6506	7.20647e-15	1.84654e-11	5	135364060	TGFBI	TSS1500	chr5:135364507-135365036
cg24467290	-8.38503	7.6059e-15	1.93281e-11	8	144652049	C8orf73	Body	chr8:144651572-144652288
cg05324393	-10.1975	7.70938e-15	1.94457e-11	6	28922226
cg19148994	-9.22268	7.8758e-15	1.97874e-11	9	91795655			chr9:91792662-91793611
cg17763743	-8.01894	8.16246e-15	2.0278e-11	3	9343967
cg17603763	-8.7633	8.2709e-15	2.03952e-11	11	94799719	SFRS2B	TSS1500	chr11:94800243-94801117
cg13770361	-11.6591	8.3549e-15	2.05264e-11	6	31621369	BAT3;BAT3;BAT3;BAT3	TSS1500;TSS1500;TSS1500;TSS1500	chr6:31619856-31620525
cg09262442	-13.4477	8.54389e-15	2.08369e-11	10	5728078	C10orf18	5'UTR	chr10:5726455-5727697
cg08838842	-12.3174	8.64974e-15	2.09712e-11	3	111577634	PHLDB2;PHLDB2;PHLDB2;PHLDB2	TSS1500;Body;TSS1500;TSS1500	chr3:111578237-111578739
cg21627412	-11.4697	8.82324e-15	2.11519e-11	13	96297281	DZIP1;DZIP1	TSS1500;TSS1500	chr13:96296143-96297059
cg08862774	-10.1282	9.39825e-15	2.23475e-11	1	22110598	USP48;USP48	TSS1500;TSS1500	chr1:22109129-22110261
cg25063707	-10.3543	9.49509e-15	2.24176e-11	6	27739947
cg08407204	-8.09637	9.48709e-15	2.24176e-11	17	77723479			chr17:77721246-77722497
cg24053609	-10.3951	1.12149e-14	2.60168e-11	19	56136561	ZNF784	TSS1500	chr19:56135773-56136007
cg21208943	-12.2847	1.14334e-14	2.64317e-11	1	202858821	RABIF	TSS1500	chr1:202857683-202858394
cg00750555	-11.7093	1.15571e-14	2.65332e-11	16	22204290			chr16:22201388-22202791
cg21946824	-12.6171	1.20061e-14	2.72819e-11	3	173116238	NLGN1	TSS200	chr3:173115404-173115775
cg12687527	-8.84365	1.21413e-14	2.74953e-11	9	80262456	GNA14	Body	chr9:80262446-80263701
cg26647808	-13.1477	1.25241e-14	2.81704e-11	21	34145339	PAXBP1;PAXBP1;PAXBP1;C21orf62-AS1;C21orf62-AS1	TSS1500;TSS1500;TSS1500;Body;Body	chr21:34143453-34144141
cg23146346	-8.62282	1.29506e-14	2.89343e-11	6	17282859	RBM24;RBM24;RBM24	TSS200;5'UTR;Body	chr6:17280739-17282334
cg27228211	-11.5972	1.30386e-14	2.90335e-11	7	27778939	TAX1BP1;TAX1BP1;TAX1BP1;TAX1BP1	TSS1500;TSS1500;TSS1500;TSS200	chr7:27779566-27780601
cg00593462	-12.2648	1.32494e-14	2.94045e-11	13	110768493
cg13127231	-13.9529	1.34139e-14	2.96708e-11	13	111806949	ARHGEF7;ARHGEF7;ARHGEF7;ARHGEF7	Body;5'UTR;Body;Body	chr13:111805638-111806531
cg02024846	-10.9194	1.40369e-14	3.07423e-11	9	99382466	CDC14B;CDC14B	TSS1500;TSS1500	chr9:99380814-99382236
cg04268624	-17.3591	1.42819e-14	3.10746e-11	5	43037285			chr5:43037259-43037520
cg24579589	-13.933	1.48741e-14	3.20439e-11	1	235256910
cg03412411	-11.1449	1.51705e-14	3.24773e-11	15	43211992	TTBK2	5'UTR	chr15:43212416-43213601
cg17022845	14.6168	1.60868e-14	3.41661e-11	7	137619909	CREB3L2;CREB3L2	Body;Body
cg26349094	-9.12334	1.70911e-14	3.58963e-11	8	93106835	RUNX1T1;RUNX1T1;RUNX1T1;RUNX1T1;RUNX1T1;RUNX1T1;RUNX1T1;RUNX1T1;RUNX1T1;RUNX1T1;RUNX1T1;RUNX1T1;RUNX1T1	5'UTR;5'UTR;5'UTR;5'UTR;5'UTR;5'UTR;5'UTR;5'UTR;5'UTR;Body;Body;Body;5'UTR
cg24637724	-11.6854	1.75239e-14	3.66897e-11	21	18811330	LINC01549;LINC01549	Body;Body
cg04383469	-14.4113	1.76987e-14	3.69395e-11	12	41581775	PDZRN4	TSS1500	chr12:41582155-41582975
cg08578641	-8.08671	1.91435e-14	3.93383e-11	9	34457440	C9orf25;DNAI1	Body;TSS1500	chr9:34457375-34458892
cg15352671	-11.8793	1.97258e-14	4.0163e-11	11	1331497	LOC255512;TOLLIP	Body;TSS1500	chr11:1330390-1331498
cg22954484	-9.18541	2.11434e-14	4.29181e-11	3	44804219	KIAA1143;KIF15	TSS1500;Body	chr3:44802852-44803618
cg14338032	-9.88579	2.21586e-14	4.44369e-11	20	2081880	STK35	TSS1500	chr20:2082284-2084070
cg08255598	-11.1982	2.32906e-14	4.64483e-11	2	74735875	PCGF1	TSS1500	chr2:74734322-74735273
cg13753316	-12.7907	2.64032e-14	5.14009e-11	7	99150264	FAM200A	TSS1500	chr7:99149508-99149807
cg03123759	-9.32266	2.70936e-14	5.22863e-11	12	54763387	ZNF385A;ZNF385A;ZNF385A	3'UTR;3'UTR;3'UTR	chr12:54764065-54764510
cg04874297	-11.107	2.7547e-14	5.30075e-11	5	110073811	SLC25A46;SLC25A46;SLC25A46	TSS1500;TSS1500;TSS200	chr5:110074605-110075223
cg23579062	-9.64383	2.84421e-14	5.44155e-11	9	34457500	C9orf25;DNAI1	Body;TSS1500	chr9:34457375-34458892
cg24927974	-11.3827	3.00888e-14	5.70188e-11	7	35078269	DPY19L1	TSS1500	chr7:35076136-35077808
cg19401033	-18.5057	3.03526e-14	5.71848e-11	3	107148372			chr3:107149820-107150910
cg27459591	-13.7005	3.07753e-14	5.77183e-11	7	6120483			chr7:6120829-6121398
cg06259050	-13.1417	3.47994e-14	6.36583e-11	4	122790713	BBS7;BBS7	Body;Body	chr4:122791200-122791835
cg17082938	-11.2558	3.54477e-14	6.46599e-11	15	44828179	EIF3J	TSS1500	chr15:44828637-44829949
cg16636522	-9.38744	3.78204e-14	6.76898e-11	17	46723671			chr17:46723731-46724383
cg00592643	-16.7503	4.07937e-14	7.26209e-11	20	11870769	BTBD3	TSS1500	chr20:11871374-11872207
cg17334359	-10.4055	4.14768e-14	7.36399e-11	5	162929830	MAT2B	TSS1500	chr5:162932454-162932946
cg22360649	-9.43684	4.39149e-14	7.75551e-11	11	65657733	CCDC85B	TSS200	chr11:65657874-65658970
cg13867206	-9.38482	4.42633e-14	7.77579e-11	17	46705900			chr17:46702280-46704166
cg02802029	-17.1207	5.02839e-14	8.67325e-11	3	145879686	PLOD2;PLOD2	TSS1500;TSS1500	chr3:145878430-145879287
cg12828018	-12.7333	5.04975e-14	8.68013e-11	11	59437416	PATL1	TSS1500	chr11:59436201-59437232
cg14678321	10.8582	5.05845e-14	8.68013e-11	17	39333234
cg17761001	-8.93425	5.16376e-14	8.82205e-11	11	47870644	NUP160	TSS1500	chr11:47869793-47870356
cg10278102	-12.3468	5.21347e-14	8.85928e-11	11	20410216	PRMT3;PRMT3;PRMT3	5'UTR;Body;Body	chr11:20408755-20409781
cg01132443	-8.54296	5.21608e-14	8.85928e-11	17	74735058	MFSD11	Body	chr17:74732345-74734222
cg20515773	-11.6481	5.23271e-14	8.86489e-11	17	46705766			chr17:46702280-46704166
cg18643150	-9.60462	5.28151e-14	8.92487e-11	17	30669641	C17orf75	TSS1500	chr17:30669000-30669287
cg08721974	-13.996	5.431e-14	9.0798e-11	11	47575259	CELF1	TSS1500	chr11:47573911-47574899
cg10668325	-13.9077	5.44138e-14	9.0798e-11	15	90438236	AP3S2;AP3S2;AP3S2;C15orf38-AP3S2	TSS1500;TSS1500;TSS1500;Body	chr15:90437025-90437602
cg13151103	-8.87697	5.66371e-14	9.35698e-11	10	38147465	ZNF248;ZNF248;ZNF248;ZNF248;ZNF248	TSS1500;TSS1500;TSS1500;TSS1500;TSS1500	chr10:38146502-38147104
cg10012273	-14.3584	5.70863e-14	9.40786e-11	5	58572331	PDE4D;PDE4D;PDE4D;PDE4D;PDE4D;PDE4D	TSS1500;Body;Body;Body;Body;Body
cg07478210	-9.27275	5.73329e-14	9.42516e-11	2	11294585	PQLC3	TSS1500	chr2:11295559-11296006
cg08696470	-10.842	5.82104e-14	9.5224e-11	17	2496187	PAFAH1B1	TSS1500	chr17:2496493-2498023
cg22956649	-13.1312	6.06138e-14	9.843e-11	2	177046513			chr2:177042751-177043444
cg18937561	-12.0739	6.16432e-14	9.96156e-11	10	14879252	HSPA14;HSPA14;HSPA14;CDNF	TSS1500;TSS1500;TSS1500;Body	chr10:14879769-14881041
cg13784607	8.82655	6.2445e-14	1.00204e-10	11	47546214	CELF1;CELF1	5'UTR;TSS1500
cg24323253	-8.47388	6.60627e-14	1.04475e-10	3	98621456	DCBLD2	TSS1500	chr3:98620131-98620910
cg11701090	-11.1501	7.14413e-14	1.11471e-10	1	57043658	PPAP2B	Body	chr1:57044102-57045117
cg10538146	-9.0598	7.13508e-14	1.11471e-10	12	27932471	KLHDC5	TSS1500	chr12:27932789-27933738
cg01738095	-9.69131	7.20082e-14	1.12016e-10	2	26101831	ASXL2	TSS1500	chr2:26100513-26101653
cg01844176	-10.1586	7.45645e-14	1.14918e-10	12	27176208	MED21	Body	chr12:27175342-27175843
cg12629244	-9.12677	8.23512e-14	1.24047e-10	1	178994355	FAM20B	TSS1500	chr1:178994804-178995917
cg02887458	-15.9441	9.90815e-14	1.46595e-10	19	19495540	GATAD2A	TSS1500	chr19:19495952-19497038
cg02148091	-8.9749	1.03771e-13	1.52181e-10	3	111577602	PHLDB2;PHLDB2;PHLDB2;PHLDB2	TSS1500;TSS1500;TSS1500;Body	chr3:111578237-111578739
cg12304859	-9.75987	1.09172e-13	1.58358e-10	2	202315432	STRADB;STRADB;TRAK2	TSS1500;TSS1500;5'UTR	chr2:202315853-202317008
cg15851904	-10.9675	1.20473e-13	1.72125e-10	12	64215680			chr12:64215499-64215990
cg10875257	-9.68345	1.21813e-13	1.73666e-10	6	28554274	SCAND3	1stExon	chr6:28554863-28555124
cg13065228	-16.6264	1.27757e-13	1.79649e-10	8	145701192	FOXH1;FOXH1	1stExon;5'UTR	chr8:145703038-145703902
cg13710343	-9.70441	1.32785e-13	1.85341e-10	20	23330095	NXT1	TSS1500	chr20:23330636-23332046
cg24930416	-14.8351	1.33431e-13	1.85853e-10	2	201390305	SGOL2;SGOL2;SGOL2	TSS1500;TSS1500;TSS1500	chr2:201390685-201391217
cg17611752	-11.5596	1.34875e-13	1.87472e-10	3	46618257	TDGF1;TDGF1	5'UTR;TSS1500	chr3:46618307-46618669
cg13826247	-11.8184	1.37051e-13	1.90099e-10	12	54424203	HOXC4;HOXC5;HOXC6;HOXC6	5'UTR;Body;3'UTR;3'UTR	chr12:54424610-54425173
cg10654546	-14.5409	1.41922e-13	1.95633e-10	12	56617576	OBFC2B	TSS1500	chr12:56617995-56618374
cg05313153	11.5993	1.45945e-13	1.99937e-10	8	119122430	EXT1	1stExon	chr8:119123974-119124432
cg17963799	-10.1463	1.50296e-13	2.05054e-10	13	26551884	ATP8A2	Body
cg26565018	-8.82027	1.50059e-13	2.05054e-10	12	1799609	ADIPOR2	TSS1500	chr12:1799874-1800739
cg13929988	-13.0112	1.52647e-13	2.07411e-10	4	88140436	KLHL8	5'UTR	chr4:88140842-88141945
cg08777963	-19.0105	1.55962e-13	2.11484e-10	4	83934806	LIN54	TSS1500	chr4:83933332-83934370
cg03074968	-12.3499	1.59384e-13	2.15685e-10	5	33439820	TARS;TARS;TARS;TARS;TARS;TARS	TSS1500;TSS1500;TSS1500;TSS1500;TSS1500;TSS1500	chr5:33440635-33441365
cg18380260	-11.1283	1.68904e-13	2.27643e-10	11	105946808	AASDHPPT;KBTBD3;KBTBD3	TSS1500;5'UTR;5'UTR	chr11:105948097-105948830
cg17124794	-11.4889	2.00744e-13	2.64662e-10	2	105562481	LOC102724691	Body
cg11729074	-10.7168	2.22723e-13	2.89624e-10	18	22928227	ZNF521	Body	chr18:22930018-22930904
cg03070187	-9.57258	2.30368e-13	2.97244e-10	19	6739184	TRIP10	TSS1500	chr19:6739883-6740158
cg03166286	-9.79927	2.37619e-13	3.04584e-10	9	88555512	NAA35	TSS1500	chr9:88555701-88556638
cg14635586	-9.94353	2.63668e-13	3.31849e-10	6	91321898			chr6:91320890-91321219
cg05254747	-11.4942	2.97291e-13	3.6644e-10	8	22223937	SLC39A14;SLC39A14;SLC39A14;SLC39A14	TSS1500;TSS1500;TSS1500;TSS1500	chr8:22224519-22225244
cg21134096	-9.45856	2.97756e-13	3.6644e-10	7	151217883	RHEB	TSS1500	chr7:151216068-151217901
cg08814159	-9.92045	3.03614e-13	3.72698e-10	15	75872272	PTPN9	TSS1500	chr15:75870802-75871814
cg11934832	-10.9024	3.33437e-13	3.9785e-10	18	45683841			chr18:45687797-45688512
cg14457311	-9.64927	3.47703e-13	4.11919e-10	17	48698799	CACNA1G;CACNA1G;CACNA1G;CACNA1G;CACNA1G;CACNA1G;CACNA1G;CACNA1G;CACNA1G;CACNA1G;CACNA1G;CACNA1G;CACNA1G;CACNA1G	Body;Body;Body;Body;Body;Body;Body;Body;Body;Body;Body;Body;Body;Body
cg08348475	-8.9894	3.57099e-13	4.223e-10	16	3068849	CLDN6;TNFRSF12A	TSS1500;TSS1500	chr16:3067521-3068358
cg09759994	-11.2592	3.8009e-13	4.45531e-10	2	113238376	TTL	TSS1500	chr2:113239249-113240584
cg26053892	-13.1501	4.31831e-13	4.96564e-10	8	127571288	FAM84B	TSS1500	chr8:127568676-127570873
cg07519229	-11.7159	5.18037e-13	5.81629e-10	22	41486835			chr22:41487261-41489159
cg23099211	-11.2385	5.40161e-13	6.00393e-10	14	24912934	SDR39U1	TSS1500	chr14:24911411-24912119
cg15786028	-9.33923	5.50461e-13	6.09806e-10	6	28534159
cg12609893	-13.7837	5.53942e-13	6.12643e-10	12	64799377	XPOT	5'UTR	chr12:64797934-64798944
cg18407136	-10.2575	5.91507e-13	6.4561e-10	15	83681092	C15orf40;C15orf40;C15orf40;C15orf40;C15orf40;C15orf40;C15orf40	TSS1500;TSS1500;TSS1500;TSS1500;TSS1500;TSS1500;TSS1500	chr15:83680007-83680532
cg18810947	-13.3464	6.07327e-13	6.56892e-10	19	12831659	TNPO2;TNPO2;TNPO2	Body;Body;Body	chr19:12831793-12832225
cg16522045	-14.929	6.1347e-13	6.60934e-10	14	58706002
cg02849309	-9.67281	6.77895e-13	7.20987e-10	6	144386280	PLAGL1;PLAGL1	TSS1500;TSS1500	chr6:144384894-144385888
cg14267555	-13.401	7.10185e-13	7.46553e-10	1	57045746	PPAP2B	TSS1500	chr1:57044102-57045117
cg10855395	-12.8216	7.63199e-13	7.89973e-10	12	125413124			chr12:125412891-125413165
cg21543918	-12.0772	9.5918e-13	9.64677e-10	6	138893159	NHSL1;NHSL1	1stExon;5'UTR
cg20167910	-17.0522	1.00774e-12	1.00441e-09	21	16439204			chr21:16436496-16437864
cg04937851	-10.587	1.13099e-12	1.11118e-09	2	237993660	COPS8;COPS8	TSS1500;TSS1500	chr2:237994004-237994876
cg12287987	-10.5149	1.27597e-12	1.22942e-09	18	19674041
cg14218447	-11.1744	2.15476e-12	1.92826e-09	3	113418004			chr3:113414907-113415736
cg04870470	-11.2967	2.19573e-12	1.96228e-09	1	101359714	EXTL2;EXTL2	5'UTR;5'UTR	chr1:101360588-101360832
cg14688272	-10.2327	2.53101e-12	2.22312e-09	17	80673958	FN3KRP	TSS1500	chr17:80674547-80675236
cg10614623	-12.9244	3.18957e-12	2.70867e-09	14	35450111			chr14:35451634-35452544
cg23024444	-11.6467	3.31735e-12	2.78521e-09	5	159848299	PTTG1	TSS1500	chr5:159848779-159849113
cg27252086	-13.7621	3.58211e-12	2.97004e-09	15	43621643	LCMT2;ADAL;ADAL	1stExon;TSS1500;TSS1500	chr15:43621830-43622953
cg19460817	-12.6322	3.88834e-12	3.19215e-09	11	47575278	CUGBP1	TSS1500	chr11:47573911-47574899
cg02329205	-10.9424	7.67206e-12	5.60704e-09	15	100274128	LYSMD4	TSS1500	chr15:100272901-100273891
cg25162921	-10.6759	9.23445e-12	6.52679e-09	9	21801897	MTAP	TSS1500	chr9:21802524-21802981
cg01132893	-13.5004	1.21001e-11	8.11299e-09	17	46712086			chr17:46713926-46714131
cg09490424	-12.4896	3.21172e-11	1.82142e-08	2	26255409	RAB10	TSS1500	chr2:26256301-26257567

## Sheet: S4
seqnames	start	end	width	strand	no.cpgs	min_smoothed_fdr	Stouffer	HMFDR	Fisher	maxdiff	meandiff	overlapping.genes
chr5	43037123	43039592	2470	*	10	1.85167e-108	8.65916e-71	2.20995e-12	6.89528e-71	-0.177178	-0.134063	CTD-2201E18.3, ANXA2R
chr3	145878431	145879710	1280	*	14	4.66035e-135	7.21256e-23	1.30516e-13	5.94922e-56	-0.170615	-0.0586668	PLOD2
chr12	95945082	95946131	1050	*	10	8.77084e-104	1.23217e-43	4.76452e-14	3.86311e-50	-0.155752	-0.0883199	USP44
chr7	102553045	102553618	574	*	7	4.03889e-94	3.71959e-49	1.94464e-12	4.74488e-50	-0.155715	-0.106204	LRRC17, FBXL13
chr16	86610434	86613731	3298	*	13	1.22332e-91	3.22733e-29	8.79592e-13	1.38265e-49	-0.149811	-0.0589121	FOXL1
chr5	83016630	83017921	1292	*	12	2.69727e-106	2.35749e-40	9.32777e-13	1.65885e-49	-0.144396	-0.0848575	HAPLN1
chr12	54411193	54413936	2744	*	13	2.29917e-75	2.86844e-36	4.85436e-10	7.14465e-45	-0.117577	-0.0556958	RP11-834C11.12, HOXC6, HOXC4, RP11-834C11.14, AC012531.25
chr7	27141388	27143806	2419	*	16	8.86877e-86	1.7099e-35	2.2894e-09	1.03198e-43	0.119368	0.0612672	HOXA2
chr6	17282095	17283113	1019	*	11	1.68829e-83	1.6273e-29	2.48909e-10	2.08566e-39	-0.0936878	-0.0535604	RBM24
chr12	49110427	49111581	1155	*	8	8.20417e-83	8.2656e-25	1.72956e-12	1.47802e-38	-0.163189	-0.0705732	CCNT1
chr20	11870440	11871743	1304	*	8	1.57408e-90	1.60172e-20	2.90381e-13	1.86962e-38	-0.171875	-0.0668999	BTBD3
chr1	14026054	14028183	2130	*	12	4.48935e-52	1.15136e-26	3.66303e-09	2.34547e-38	-0.118725	-0.0518264	PRDM2
chr12	54762554	54764371	1818	*	5	4.43096e-53	3.61013e-33	1.12789e-11	2.96321e-38	-0.165903	-0.104414	RP11-753H16.3, RP11-753H16.5, ZNF385A
chr13	36048892	36053408	4517	*	26	2.00166e-59	2.62416e-37	3.9402e-05	3.1029e-38	0.0973596	0.0568103	NBEA, MAB21L1
chr3	46617183	46619131	1949	*	7	8.81702e-52	1.06326e-39	6.21194e-10	1.39387e-37	-0.111634	-0.0866336	TDGF1, LRRC2
chr1	235256497	235257141	645	*	5	2.06328e-66	5.55549e-39	4.9241e-12	1.66968e-37	-0.146342	-0.0944855
chr13	88328009	88330463	2455	*	12	3.10653e-60	5.75859e-38	5.48983e-07	2.144e-37	-0.139025	-0.0803873	SLITRK5
chr6	41374532	41377288	2757	*	9	3.0248e-37	2.25876e-34	6.35489e-09	1.31966e-36	-0.170643	-0.0929843
chr17	46704410	46706876	2467	*	10	1.02446e-65	1.15954e-32	4.27987e-10	1.32413e-36	-0.111404	-0.055908	HOXB-AS4, HOXB7
chr2	198540518	198541655	1138	*	5	7.21784e-74	1.94324e-32	2.76578e-12	1.63529e-36	-0.138994	-0.090036	RFTN2
chr16	75467374	75468318	945	*	8	1.68382e-101	1.46416e-15	1.4467e-15	2.11417e-36	-0.170628	-0.061899	CFDP1, RP11-77K12.1
chr3	111577602	111578238	637	*	9	9.1483e-73	4.00686e-33	8.6217e-12	2.49993e-36	-0.119801	-0.056487	PHLDB2
chr20	45980204	45982308	2105	*	10	6.29444e-69	5.79227e-26	2.48616e-10	1.09905e-35	0.103376	0.0559681	RP4-569M23.2, ZMYND8
chr20	32856747	32857227	481	*	6	1.60948e-61	9.86651e-37	2.34853e-10	2.3634e-35	-0.14987	-0.0824713	ASIP, RP4-785G19.5
chr18	57564897	57567158	2262	*	10	1.42002e-57	2.42395e-26	1.91447e-08	7.54051e-35	-0.143607	-0.0702016
chr12	54430684	54432430	1747	*	5	5.999e-52	7.59832e-35	2.13503e-12	2.22235e-34	-0.113017	-0.0894165	HOXC4
chr1	21965400	21966500	1101	*	5	2.45255e-64	2.54996e-29	5.37011e-15	3.70908e-33	-0.135508	-0.0813602	RAP1GAP
chr6	76202595	76204308	1714	*	9	2.99805e-62	7.19495e-30	7.79852e-09	9.94359e-33	-0.11243	-0.081619	FILIP1
chr11	13983009	13984996	1988	*	16	6.74158e-69	1.65465e-24	4.63085e-07	1.34975e-32	-0.0974796	-0.0501205	SPON1
chr11	77299429	77301139	1711	*	9	6.09922e-68	2.46107e-20	3.34401e-10	7.93127e-32	-0.177933	-0.0817321	AQP11, CLNS1A
chr7	134463438	134464411	974	*	9	2.64475e-65	3.56186e-24	8.87809e-09	1.98753e-31	-0.0973586	-0.0586042	CALD1
chr6	111926749	111928234	1486	*	8	1.2647e-59	3.22243e-20	5.27386e-15	2.39202e-31	-0.116619	-0.0544223	TRAF3IP2
chr6	28952751	28954762	2012	*	9	1.09626e-51	2.15153e-26	4.82672e-10	3.18527e-31	-0.102835	-0.0575085	HCG15, HCG16
chr7	21208923	21209781	859	*	7	2.16232e-50	2.96862e-33	1.24424e-08	4.30938e-31	-0.109498	-0.0834945
chr8	145700499	145702343	1845	*	11	2.23379e-67	3.31036e-20	8.84695e-11	1.05886e-30	-0.17095	-0.0551318	FOXH1
chr1	16163479	16164122	644	*	7	1.16697e-51	1.20075e-31	4.85303e-08	1.38239e-30	-0.108501	-0.0738268	RP11-169K16.9
chr8	96084821	96086565	1745	*	7	6.52264e-58	1.84614e-27	9.06292e-09	1.66645e-30	-0.116112	-0.0709675	NDUFAF6, MIR3150A, RP11-320N21.2
chr17	7310570	7312081	1512	*	11	5.74617e-59	2.45334e-28	2.63348e-07	2.05564e-30	-0.0994313	-0.0587947	NLGN2
chr14	45431394	45432516	1123	*	9	8.15229e-90	1.10892e-11	6.9063e-14	1.43806e-29	-0.178637	-0.058018	FAM179B, KLHL28
chr1	22109947	22111043	1097	*	7	5.61969e-83	1.10755e-09	7.19063e-17	2.63737e-29	-0.159609	-0.0541808	USP48
chr12	9217079	9217907	829	*	10	1.16453e-53	1.25142e-30	7.93427e-07	6.16934e-29	-0.113067	-0.0863352	A2M-AS1, LINC00612
chr9	140473184	140473875	692	*	7	4.62663e-64	3.38515e-11	9.31245e-15	7.1003e-29	-0.162033	-0.0509204	DPH7
chr11	47574547	47575732	1186	*	9	7.68194e-71	1.79747e-09	6.31769e-12	1.31414e-28	-0.15118	-0.0533247	CELF1
chr11	118780672	118782879	2208	*	14	1.00215e-60	1.16701e-23	7.06849e-10	1.80187e-28	-0.123786	-0.0504024	MIR4492, BCL9L
chr4	77723057	77723800	744	*	6	8.03818e-53	7.26082e-25	3.04705e-09	2.098e-28	-0.116218	-0.0759293	RP11-359D14.3
chr22	30476089	30477270	1182	*	15	3.81999e-57	2.81699e-29	3.24853e-05	2.72435e-28	-0.0783918	-0.0538289	HORMAD2, CTA-85E5.10
chr16	86766712	86768117	1406	*	8	1.46166e-37	4.58845e-28	3.00994e-10	3.61422e-28	-0.156169	-0.0844347	CTD-2015G9.2
chr5	58571113	58572910	1798	*	10	2.3152e-48	3.80015e-25	5.94712e-11	7.97564e-28	-0.147331	-0.0589633	PDE4D
chr12	119771596	119772842	1247	*	9	1.82051e-53	1.05192e-20	3.56297e-10	2.98584e-27	-0.102482	-0.0535007	CCDC60
chr17	4510572	4511132	561	*	6	6.06543e-51	8.57524e-20	1.85167e-11	8.47239e-27	-0.098413	-0.055384	SMTNL2
chr7	89975159	89976216	1058	*	6	3.34435e-62	1.0528e-15	3.22804e-17	1.21061e-26	-0.182679	-0.0644545	GTPBP10
chr15	72408697	72410194	1498	*	9	1.79945e-51	8.67931e-21	1.64253e-08	1.8639e-26	-0.105893	-0.0529788	SENP8, MYO9A
chr7	6120483	6121397	915	*	5	3.03447e-54	4.91717e-16	5.0018e-12	2.81753e-26	-0.145536	-0.0705253	AC004895.4
chr1	82264795	82265945	1151	*	5	2.89908e-58	3.37293e-18	4.61569e-14	3.66833e-26	-0.164807	-0.0816345	LPHN2
chr12	54453394	54454445	1052	*	6	4.86739e-42	3.71744e-28	6.93196e-07	4.28541e-26	-0.0868694	-0.0681137	RP11-834C11.3
chr5	137224284	137225509	1226	*	11	1.8886e-51	1.41761e-21	1.84654e-12	7.36616e-26	-0.202525	-0.0507651	PKD2L2, RP11-381K20.2
chr13	52769289	52769951	663	*	5	1.63212e-43	4.41031e-27	8.58572e-09	8.8593e-26	-0.112857	-0.0663942	RP11-248G5.8
chr18	53253181	53255063	1883	*	10	3.33903e-45	9.01872e-20	2.62151e-06	9.35789e-26	-0.118177	-0.0625652	TCF4
chr12	89748726	89749822	1097	*	10	1.56377e-52	5.85124e-18	2.03835e-09	3.57649e-25	-0.134097	-0.0721178
chr18	74276100	74277491	1392	*	5	3.20761e-45	2.28406e-19	2.29241e-11	3.84802e-25	-0.128686	-0.0609529	LINC00908
chr6	138893111	138894469	1359	*	11	2.76632e-60	9.03875e-17	1.92478e-10	9.62586e-25	-0.136151	-0.0502941	NHSL1
chr2	16847763	16848626	864	*	5	2.93379e-45	1.75508e-21	1.08014e-09	1.14587e-24	-0.111964	-0.077667
chr19	12305392	12306198	807	*	8	2.39983e-52	3.6381e-19	4.20657e-11	3.14714e-24	-0.11194	-0.0549395	CTD-2666L21.1
chr19	12831659	12833130	1472	*	5	4.48534e-46	1.92711e-17	3.83812e-11	9.856e-24	-0.136959	-0.0660613	TNPO2
chr3	142837472	142838320	849	*	5	5.16516e-50	7.49583e-17	3.57303e-11	1.06525e-23	-0.124302	-0.0683292	CHST2
chr4	2061512	2063566	2055	*	7	7.90007e-52	1.99749e-11	2.65318e-11	3.13402e-23	-0.181923	-0.0685946	NAT8L
chr2	43903227	43904011	785	*	9	1.17156e-42	1.87183e-24	8.38725e-06	4.04581e-23	-0.117899	-0.0683666	PLEKHH2, AC011242.6
chr6	30094960	30095802	843	*	19	3.91822e-53	6.5273e-20	5.28335e-05	4.50485e-23	-0.10792	-0.0501261
chr7	114055074	114055419	346	*	7	2.16273e-41	8.40771e-25	6.33586e-06	4.83899e-23	-0.0795149	-0.0664213	FOXP2, AC073626.2
chr5	35990997	35992256	1260	*	6	1.6633e-41	3.84412e-21	2.27614e-08	4.84609e-23	-0.103906	-0.0698258	UGT3A1
chr2	189157510	189158532	1023	*	7	2.38285e-54	2.72167e-17	5.60109e-09	4.93615e-23	-0.121986	-0.0657652	GULP1
chr3	112359488	112360446	959	*	8	1.26104e-45	3.22672e-21	1.87139e-07	4.97389e-23	-0.108335	-0.0679558	CCDC80
chr2	88925098	88926246	1149	*	5	5.65035e-49	3.04578e-11	4.43218e-10	7.58004e-23	-0.108839	-0.0571902	EIF2AK3
chr10	121632640	121633712	1073	*	6	1.64963e-42	3.4279e-17	9.18836e-10	2.35392e-22	-0.138124	-0.0604003	MCMBP
chr12	52281482	52282204	723	*	12	3.64764e-44	4.02697e-20	0.000182828	2.57882e-22	-0.0870546	-0.0537498	ANKRD33
chr17	56744069	56744490	422	*	6	6.24871e-38	1.33052e-23	3.08247e-06	9.47782e-22	-0.0857789	-0.0688151	TEX14
chr4	166127720	166128480	761	*	5	1.65988e-49	2.53783e-13	1.37666e-13	1.30264e-21	-0.167884	-0.0577957	TMEM192
chr3	109055353	109057564	2212	*	8	1.11991e-39	7.73244e-15	1.21032e-07	2.21429e-21	-0.104057	-0.0550293	DPPA4
chr14	105941779	105943871	2093	*	8	2.26092e-38	1.54936e-15	1.05361e-07	4.0556e-21	-0.102258	-0.0580444	CRIP2
chr13	95085452	95086170	719	*	5	1.04672e-37	3.79416e-18	6.83067e-08	7.90095e-21	-0.0999559	-0.0633798
chr17	9549496	9550545	1050	*	8	1.27499e-38	3.21224e-19	9.29816e-06	1.48205e-20	-0.102202	-0.0724824	USP43, RP11-55L4.1
chr6	28945189	28945500	312	*	6	4.91606e-35	2.16759e-22	6.22721e-06	1.7173e-20	-0.10954	-0.0792223	RN7SL471P
chr13	21294902	21296301	1400	*	5	5.92441e-38	8.20317e-16	9.56109e-09	3.89088e-20	-0.0943596	-0.0560922	IL17D
chr7	44887864	44889006	1143	*	6	2.09203e-41	6.956e-16	1.2668e-08	4.12209e-20	-0.0978934	-0.0532566	AC004854.4
chr12	100750328	100751051	724	*	9	2.59696e-39	6.19754e-17	2.023e-05	5.12427e-20	-0.104597	-0.0552029	SLC17A8
chr4	55523124	55524199	1076	*	6	8.96049e-45	6.84624e-11	5.24925e-10	6.9991e-20	-0.132112	-0.0529757	KIT
chr1	35585672	35586588	917	*	5	4.60041e-36	5.27109e-17	2.45333e-08	7.64561e-20	-0.114159	-0.0682462
chr20	642436	643716	1281	*	5	1.28927e-33	1.27524e-20	1.88025e-07	8.82463e-20	-0.0932857	-0.0641105	RP5-850E9.3, SCRT2
chr1	206785415	206786180	766	*	8	2.47751e-40	5.79926e-11	8.25389e-08	9.33537e-20	-0.114757	-0.0523082	EIF2D
chr11	30605649	30606612	964	*	6	9.11081e-39	2.53521e-14	1.48112e-08	1.02299e-19	-0.113897	-0.0549709	RP5-1024C24.1, MPPED2
chr3	52351355	52351963	609	*	6	1.04985e-33	2.77752e-21	3.86533e-06	2.00477e-19	-0.0750949	-0.0675271	DNAH1
chr17	40822424	40824361	1938	*	9	1.84403e-26	6.7736e-22	0.000250178	2.24478e-19	-0.0752604	-0.0622606	PLEKHH3
chr1	156550907	156552174	1268	*	6	1.11168e-33	3.90308e-18	4.15562e-06	3.939e-19	-0.118503	-0.0720511	TTC24
chr6	26017280	26018602	1323	*	11	5.04869e-41	6.5455e-18	1.36338e-06	4.1067e-19	-0.105606	-0.0510513	HIST1H1A
chr16	57831745	57832760	1016	*	11	5.80106e-39	1.0068e-17	5.26426e-05	6.44657e-19	-0.119272	-0.0513421	CTD-2600O9.1, KIFC3
chr9	35079141	35080824	1684	*	9	7.48679e-30	1.10402e-09	8.07467e-08	6.49021e-19	-0.133682	-0.0570112	FANCG
chr20	35806326	35806913	588	*	5	2.50082e-48	1.6213e-10	1.86302e-12	1.08634e-18	-0.188542	-0.0673812	RPN2, MROH8
chr1	214297190	214298881	1692	*	6	7.1092e-27	7.09877e-17	5.19488e-08	1.28796e-18	-0.0902118	-0.0507273
chr5	163723233	163724070	838	*	11	5.39988e-38	6.31306e-20	7.49928e-05	1.71373e-18	-0.0826962	-0.0514374	CTC-340A15.2
chr4	46126066	46127063	998	*	9	4.33955e-30	3.14839e-19	2.12014e-05	1.94818e-18	-0.101015	-0.0686126	GABRG1
chr20	35492281	35493378	1098	*	5	2.18855e-34	1.1174e-14	1.22775e-07	2.07507e-18	-0.106301	-0.0518867
chr21	48081066	48082402	1337	*	5	2.28798e-37	2.9498e-13	9.06943e-09	2.71548e-18	-0.122046	-0.072771	PRMT2
chr22	18631867	18633123	1257	*	6	1.9391e-40	3.65356e-12	3.39299e-08	2.9718e-18	-0.136233	-0.065077	USP18
chr3	113232968	113235258	2291	*	11	5.69837e-27	2.78211e-06	8.84014e-11	4.05702e-18	-0.130402	-0.0505493	SPICE1
chr9	35405560	35406764	1205	*	5	7.55692e-34	6.98741e-16	2.16371e-08	4.14431e-18	-0.095052	-0.0594512	ATP8B5P
chr13	31479178	31480942	1765	*	12	2.08588e-40	1.11088e-14	7.01751e-06	4.42352e-18	-0.130957	-0.0511188	MEDAG, TEX26-AS1
chr19	38713050	38714097	1048	*	6	2.37046e-35	9.92757e-13	2.86599e-09	5.79801e-18	-0.0974693	-0.0581751	DPF1
chr12	25537944	25538380	437	*	6	1.87927e-34	8.90693e-14	4.40811e-08	7.98745e-18	-0.109434	-0.0532654
chr3	158518888	158519925	1038	*	8	4.34234e-38	2.26007e-13	3.46043e-06	8.22856e-18	-0.1046	-0.0525134	MFSD1, RP11-379F4.9
chr16	31159558	31160393	836	*	6	5.22975e-35	1.35898e-13	5.27115e-09	1.04913e-17	-0.119662	-0.0634721	PRSS36
chr20	11899739	11900410	672	*	5	8.53563e-36	1.78029e-14	1.99832e-09	1.10154e-17	-0.0812688	-0.0557728	BTBD3
chr3	159556950	159558254	1305	*	9	6.59363e-34	2.59534e-18	0.000252455	1.86548e-17	-0.0895365	-0.0695059	IQCJ-SCHIP1, SCHIP1
chr1	117317838	117318232	395	*	6	2.43133e-30	4.30204e-19	4.49037e-05	2.27452e-17	-0.097401	-0.0697097	FTH1P22
chr18	67070045	67070461	417	*	5	8.06034e-32	4.47058e-15	1.95414e-08	3.03177e-17	-0.0865853	-0.0567329	DOK6
chr7	30635214	30635889	676	*	5	3.10498e-31	2.44659e-15	1.10751e-06	3.6248e-17	-0.123984	-0.0784264	GARS
chr12	125412589	125414015	1427	*	5	1.59284e-36	1.3393e-09	5.23077e-10	8.49308e-17	-0.129611	-0.0504774
chr2	118942638	118943676	1039	*	6	4.40926e-32	1.11416e-15	3.20411e-07	9.13328e-17	-0.124434	-0.0594028	AC093901.1
chr13	24144257	24144985	729	*	7	7.90646e-31	1.12189e-15	4.05065e-06	1.00036e-16	-0.103525	-0.0657343	TNFRSF19
chr6	166259938	166261046	1109	*	8	1.30389e-34	8.37096e-17	3.27305e-08	1.13651e-16	0.099847	0.0535761	PDE10A
chr1	180922629	180924097	1469	*	9	1.36546e-33	6.01313e-11	6.35312e-07	1.18546e-16	-0.122534	-0.0611015	RP11-46A10.5, RP11-46A10.4
chr8	67454183	67454892	710	*	5	3.08817e-32	4.65158e-14	3.43313e-08	1.39148e-16	-0.113114	-0.0630436
chr17	46711035	46712086	1052	*	5	4.38884e-36	2.15859e-10	4.11488e-10	1.62641e-16	-0.133767	-0.0520632	HOXB-AS4
chr12	48690449	48691036	588	*	6	2.27838e-31	1.14207e-15	1.38364e-08	2.01257e-16	-0.110603	-0.0515006
chr10	81966990	81967666	677	*	8	5.8309e-31	2.65412e-18	0.000464939	2.06023e-16	-0.0975497	-0.0786056	LINC00857
chr1	95006322	95007356	1035	*	5	1.10231e-34	5.21355e-10	3.13711e-08	3.73795e-16	-0.0966763	-0.0513235	F3
chr20	50179805	50180663	859	*	5	1.85378e-32	1.40145e-14	8.2242e-07	3.93094e-16	-0.0857369	-0.0595581
chr3	165555103	165555932	830	*	5	4.26533e-29	4.35855e-14	1.1631e-06	4.06824e-16	-0.125323	-0.0849528	BCHE
chr10	7517215	7518062	848	*	6	2.87027e-28	2.60721e-17	5.81124e-05	4.27144e-16	-0.0835394	-0.0646804
chr3	160283655	160284382	728	*	5	5.17457e-40	1.80345e-06	2.39261e-10	4.37954e-16	-0.188181	-0.0688597	KRT8P12
chr3	160474372	160475336	965	*	6	5.67154e-31	1.07476e-14	5.3109e-06	5.40486e-16	-0.0733034	-0.0538759	PPM1L
chr17	46233714	46234525	812	*	6	1.38598e-30	4.89421e-14	5.07916e-06	5.4724e-16	-0.0922164	-0.0623204	SKAP1, MIR1203
chr16	73099917	73101264	1348	*	6	2.77428e-31	1.16875e-12	4.96363e-07	5.59636e-16	-0.110657	-0.053116
chr7	127910927	127912372	1446	*	7	1.3442e-27	6.98693e-17	8.86576e-06	5.75234e-16	-0.0914963	-0.0755287
chr2	21266500	21267858	1359	*	14	1.36556e-35	1.01793e-15	0.00335899	1.17292e-15	-0.0876648	-0.0583858	APOB
chr17	53800041	53800484	444	*	5	2.39473e-28	2.43599e-15	2.23623e-06	1.23173e-15	-0.0976664	-0.0751835	TMEM100
chr11	65321226	65322269	1044	*	7	3.25118e-30	8.83777e-14	1.78656e-05	1.45066e-15	-0.0918597	-0.0635106	LTBP3
chr13	49975383	49976545	1163	*	8	2.25451e-28	3.80751e-14	2.53199e-05	2.3248e-15	-0.121819	-0.0625704	CAB39L
chr17	76975944	76977057	1114	*	9	1.58584e-32	1.20124e-11	1.13644e-07	3.17055e-15	0.108842	0.0523081	LGALS3BP
chr4	56659770	56660460	691	*	7	4.62357e-31	2.75412e-13	4.59686e-06	5.01538e-15	-0.105225	-0.0531297
chr12	53591049	53592259	1211	*	7	1.84161e-30	1.64756e-12	7.2453e-08	5.25821e-15	-0.0909729	-0.0518712	ITGB7
chr2	197792112	197792853	742	*	5	1.10776e-26	1.95812e-12	6.64367e-07	1.33043e-14	-0.0878108	-0.0547651	PGAP1
chr17	47091096	47092272	1177	*	6	4.60816e-24	3.23233e-15	1.38121e-06	2.29767e-14	-0.0931719	-0.0742602	IGF2BP1
chr7	16505094	16506276	1183	*	8	3.34981e-28	1.81769e-13	0.000137386	3.32608e-14	-0.0833105	-0.0549878	SOSTDC1
chr11	73309269	73310242	974	*	6	4.36891e-34	3.0664e-05	4.21445e-09	3.5849e-14	-0.138162	-0.051247
chr5	145758379	145759373	995	*	6	2.82855e-27	1.24416e-13	9.82219e-06	3.65036e-14	-0.0903358	-0.0530399
chr17	10634140	10634954	815	*	5	2.52039e-26	1.96209e-11	4.50097e-06	3.84131e-14	-0.116327	-0.0819771	CTC-297N7.5
chr19	34971543	34972358	816	*	5	3.0733e-26	2.69987e-12	8.76177e-07	4.15634e-14	-0.0782333	-0.0553195	WTIP
chr7	149112318	149113196	879	*	6	5.98828e-24	6.57005e-16	0.00046189	4.43792e-14	-0.0664763	-0.0560452
chr9	136726359	136727132	774	*	5	2.46375e-28	1.35659e-08	2.09566e-07	4.69087e-14	-0.0934053	-0.0511267	VAV2
chr4	1243392	1245021	1630	*	8	8.31348e-29	7.36214e-10	2.12259e-06	6.4126e-14	-0.130751	-0.0508723	CTBP1-AS2, CTBP1
chr12	51785656	51786802	1147	*	6	5.77503e-28	1.84762e-10	4.52586e-07	1.20215e-13	-0.13188	-0.0673261	SLC4A8, GALNT6
chr8	93522056	93522958	903	*	5	4.28741e-25	9.33485e-12	2.85851e-06	1.32025e-13	-0.103506	-0.07103
chr6	28058187	28059208	1022	*	10	1.37423e-28	1.33934e-13	0.000483566	1.38864e-13	-0.111877	-0.0724378	ZSCAN12P1
chr5	66461884	66462988	1105	*	5	6.73793e-25	8.07063e-12	4.87798e-06	1.50453e-13	0.0891653	0.066139	MAST4
chr6	10555262	10556523	1262	*	5	1.59311e-26	1.7667e-09	2.21371e-06	2.54256e-13	-0.119101	-0.0599624	GCNT2
chr7	1610220	1611147	928	*	5	2.6023e-27	5.11359e-09	9.03202e-07	2.7828e-13	-0.114685	-0.0617022	PSMG3-AS1, PSMG3
chr5	78985434	78986160	727	*	6	1.93066e-23	7.86224e-15	0.000315807	3.04576e-13	-0.088298	-0.0663621	CMYA5
chr7	101556171	101556938	768	*	5	2.99056e-27	4.89916e-10	1.57706e-06	3.44167e-13	-0.0997351	-0.0501587	CUX1
chr20	748992	749620	629	*	9	4.70807e-27	6.0783e-14	2.17275e-05	4.11403e-13	0.0746695	0.0590104	SLC52A3
chr12	47219626	47220092	467	*	11	6.99164e-29	9.58224e-15	8.20259e-05	5.92331e-13	-0.0785289	-0.0580067	SLC38A4
chr3	46621556	46621936	381	*	5	4.20288e-23	2.48817e-12	2.09268e-05	8.22412e-13	-0.0787149	-0.0585908	TDGF1, LRRC2
chr5	71803282	71804672	1391	*	5	3.86128e-32	2.27773e-08	2.7285e-12	1.08272e-12	-0.17147	-0.0552773	ZNF366
chr14	54418728	54419614	887	*	5	2.1063e-23	8.73736e-11	7.73124e-08	1.74777e-12	0.0688347	0.0533533	BMP4
chr9	116860650	116862053	1404	*	8	3.56413e-26	4.39365e-12	0.000959398	1.74981e-12	-0.0908214	-0.0603582	KIF12
chr8	72268832	72269743	912	*	9	1.65569e-25	4.18271e-14	0.00119627	1.91017e-12	-0.087371	-0.0629535	EYA1
chr11	65194933	65196125	1193	*	6	7.97603e-20	1.17365e-12	6.93692e-06	2.20807e-12	0.0866932	0.05959	NEAT1
chr8	48675647	48676092	446	*	7	1.73752e-24	1.49855e-13	0.000535825	4.16591e-12	-0.0846296	-0.0609288
chr12	117131523	117132552	1030	*	5	1.11374e-22	1.10143e-10	5.91009e-06	4.80346e-12	-0.101013	-0.0559898	RP11-497G19.1
chr4	2366563	2367137	575	*	6	5.01992e-23	1.11596e-12	0.000146669	5.54684e-12	-0.0866802	-0.0691759	ZFYVE28
chr1	1549615	1550479	865	*	6	7.2307e-24	2.17551e-12	4.21069e-05	6.8236e-12	-0.0860199	-0.0573207	RP11-345P4.9
chr10	22622793	22623910	1118	*	7	1.7529e-26	3.88536e-11	1.09865e-06	7.1528e-12	-0.0891037	-0.051547
chr15	99409360	99409957	598	*	6	3.92338e-27	8.95776e-08	5.07239e-08	1.03543e-11	-0.119723	-0.0504717	IGF1R
chr15	99974881	99975470	590	*	6	3.36018e-23	4.38864e-10	3.50646e-05	3.10637e-11	-0.0841088	-0.0512523
chr7	27127448	27128169	722	*	6	1.21472e-23	4.60527e-09	1.35058e-06	3.36606e-11	-0.0855334	-0.0513469
chr1	151103642	151105478	1837	*	10	6.24104e-21	1.97784e-11	0.000447909	3.59839e-11	-0.0940978	-0.0508056	RP11-68I18.10, SEMA6C
chr15	82335947	82336869	923	*	6	1.8551e-21	2.7751e-08	4.22558e-05	4.19898e-11	-0.0877819	-0.0518659	AC026956.1, MEX3B
chr1	228291177	228292062	886	*	6	3.19568e-22	2.91998e-10	1.34373e-05	4.27114e-11	-0.10392	-0.0570759	C1orf35
chr10	105420501	105421558	1058	*	7	2.19193e-21	7.36355e-12	0.00027596	4.85371e-11	-0.0649572	-0.0507257	SH3PXD2A
chr4	81127819	81128845	1027	*	5	1.79443e-20	7.24622e-11	4.915e-05	5.85238e-11	-0.101121	-0.0703002
chr20	44838776	44839859	1084	*	5	2.00356e-17	4.13195e-12	0.000624313	8.64254e-11	-0.0737376	-0.0591282	CDH22
chr3	49170498	49171343	846	*	7	7.50981e-23	1.26656e-08	0.000144769	1.13364e-10	0.102457	0.0501097	LAMB2
chr17	46698273	46699155	883	*	8	1.2707e-22	5.07158e-10	0.000853619	1.42831e-10	-0.0897582	-0.0509789	HOXB7, HOXB9
chr11	113929114	113930011	898	*	6	6.05621e-20	4.02425e-11	0.000345309	1.54841e-10	-0.0770712	-0.0531692
chr17	79465311	79466438	1128	*	5	8.65419e-21	4.68769e-09	6.107e-05	1.90227e-10	-0.0760784	-0.058802
chr19	45720199	45721076	878	*	5	3.6884e-19	5.81468e-10	6.61701e-05	3.23636e-10	-0.106885	-0.0584495	MARK4, EXOC3L2
chr14	24779793	24780926	1134	*	13	1.16814e-25	1.24048e-08	0.00210587	4.03503e-10	-0.0942205	-0.0522068	LTB4R2, LTB4R2, LTB4R, CIDEB
chr11	125220543	125221452	910	*	5	5.89126e-20	9.45707e-09	6.90042e-06	4.30282e-10	-0.0857775	-0.051705	PKNOX2
chr10	133793442	133794911	1470	*	8	3.00311e-18	1.11877e-09	0.000957033	4.85835e-10	-0.0954117	-0.0523245	BNIP3
chr11	1918276	1918783	508	*	5	2.1541e-17	5.21101e-11	0.00070769	8.98988e-10	-0.076814	-0.0594819
chr2	215675051	215675637	587	*	5	3.20193e-20	5.79453e-09	0.000139054	9.05913e-10	-0.081623	-0.0504908	AC072062.1
chr4	146539155	146539300	146	*	5	1.24364e-19	8.07276e-10	4.1422e-06	9.71544e-10	-0.0765967	-0.0529092
chr7	4671260	4671831	572	*	5	6.45889e-18	1.73055e-10	0.000433433	1.00777e-09	-0.0788101	-0.0557451
chr2	213696794	213698158	1365	*	6	8.04096e-18	6.39517e-10	1.45869e-05	1.11529e-09	-0.101567	-0.0525263	PCED1CP, AC079610.1
chr6	74364149	74364700	552	*	5	3.55814e-19	5.92609e-08	0.000159889	1.53837e-09	-0.0715251	-0.053846
chr20	3145178	3145597	420	*	5	1.26219e-17	1.34354e-10	0.00091348	1.79617e-09	-0.0793932	-0.0715237	LZTS3
chr1	235105604	235106679	1076	*	5	1.26044e-18	1.93295e-09	1.91176e-05	2.60131e-09	-0.0798248	-0.0573617	RP11-443B7.1
chr11	94882829	94883722	894	*	6	4.65205e-20	2.27964e-08	8.43783e-05	2.84212e-09	-0.0788086	-0.0513477	RP11-712B9.2
chr1	39733810	39734340	531	*	5	9.37711e-18	2.38144e-08	1.16906e-06	4.05486e-09	-0.105642	-0.0720637	MACF1
chr6	32808504	32808752	249	*	5	8.23879e-21	1.21509e-08	0.000459925	4.76806e-09	0.0850844	0.0555642	PSMB8
chr5	11588971	11589704	734	*	6	7.16992e-19	6.51622e-09	0.000487557	4.92687e-09	-0.0847757	-0.0532979	CTNND2
chr8	22560922	22561719	798	*	6	5.62099e-18	4.15553e-09	0.000539455	1.22009e-08	-0.0715536	-0.0556355	RP11-459E5.1
chr17	3600310	3600514	205	*	5	2.38442e-17	2.74756e-09	0.000234079	1.52301e-08	-0.0844635	-0.056262
chr6	31148332	31148748	417	*	14	1.47204e-21	2.03671e-09	0.00253474	9.12898e-08	0.0667801	0.0505605	POU5F1
chr8	11665843	11666694	852	*	9	1.06128e-18	1.14229e-07	0.00553507	1.29738e-07	-0.0823643	-0.052072	FDFT1
chr13	25669843	25670327	485	*	5	2.25772e-14	1.82789e-07	0.00142094	1.6312e-07	-0.111433	-0.0703841	PABPC3
chr16	1583391	1584452	1062	*	8	1.37927e-16	3.87238e-09	0.0151737	1.64567e-07	0.0961056	0.0700174	TMEM204, IFT140
chr8	48572058	48572557	500	*	5	2.51544e-14	5.11358e-08	0.00152935	1.79402e-07	-0.0855221	-0.0636835	SPIDR
chr17	79374327	79375254	928	*	5	1.32673e-15	1.16231e-06	0.000873696	2.6894e-07	0.107223	0.0558773	RP11-1055B8.6, RP11-1055B8.7, MIR4740
chr6	164171905	164172619	715	*	6	1.82674e-15	8.53448e-08	0.00304214	2.82812e-07	-0.0793761	-0.0529904	RP1-230L10.1
chr1	870791	871980	1190	*	7	2.86563e-16	2.38667e-07	0.000359015	3.21835e-07	-0.104962	-0.0563088	SAMD11
chr13	50703026	50704370	1345	*	6	4.79395e-17	2.00597e-06	0.00143957	3.72923e-07	0.0883755	0.0517927	DLEU1
chr19	36484731	36485360	630	*	6	1.96877e-14	2.18371e-06	0.000221183	3.75295e-07	-0.0714094	-0.0546633
chr10	43698834	43699362	529	*	6	7.03311e-15	2.23848e-08	0.00952171	4.44384e-07	0.073797	0.0540275	RASGEF1A
chr1	40598394	40599011	618	*	6	1.59769e-14	6.02389e-07	0.00136303	5.0775e-07	-0.086348	-0.0513485	RP11-115D7.3
chr1	27675587	27676652	1066	*	7	3.35991e-14	7.18006e-08	0.00798604	7.63305e-07	-0.0786468	-0.0533551	SYTL1
chr10	43845823	43846705	883	*	7	4.28608e-15	3.54019e-07	0.000959004	8.87379e-07	-0.0897975	-0.0514936
chr9	35791475	35792382	908	*	6	5.11502e-15	6.28989e-06	0.00247024	1.25565e-06	-0.084143	-0.0502801	NPR2
chr17	46641504	46642104	601	*	5	6.54602e-13	1.391e-06	0.00367568	2.56884e-06	-0.0862574	-0.057088	HOXB-AS3, HOXB3
chr4	2819770	2820786	1017	*	5	6.27873e-15	2.4532e-06	0.0031413	2.97185e-06	-0.089984	-0.0522287	SH3BP2
chr19	50249464	50249927	464	*	5	6.06008e-13	1.62963e-06	0.000959466	5.92556e-06	-0.0788327	-0.0552148	TSKS
chr8	142315841	142316861	1021	*	5	4.21132e-12	3.30779e-06	0.00232114	8.92223e-06	-0.0728973	-0.0513412	SLC45A4
chr19	39055500	39056216	717	*	5	1.7209e-11	7.69263e-06	0.00284997	1.67407e-05	-0.0665947	-0.0520995	RYR1
chr15	49715342	49716270	929	*	5	2.15572e-09	1.52228e-05	0.00196785	2.95464e-05	0.099596	0.058279	FGF7, FAM227B
chr5	75903397	75903700	304	*	6	1.40298e-11	7.35851e-06	0.00847538	2.98489e-05	-0.0900196	-0.061201	IQGAP2, CTD-2236F14.1
chr17	78233756	78234294	539	*	5	7.25453e-11	0.000176234	0.00319301	3.88524e-05	-0.1103	-0.0668854
chr12	1025529	1026102	574	*	5	5.33943e-11	6.01298e-05	0.00210587	5.90791e-05	-0.0711187	-0.0500931	RAD52
chr19	50861774	50862121	348	*	5	7.51248e-11	8.33692e-06	0.0182894	6.50689e-05	-0.0713204	-0.0540642	NR1H2, NAPSA
chr10	23492470	23492914	445	*	5	2.04543e-09	3.25215e-05	0.0255937	0.000221175	0.0648306	0.0506773	C10orf115
chr5	149546331	149546946	616	*	8	1.89955e-11	2.32175e-05	0.058035	0.000351207	-0.0631558	-0.0538211	CDX1
chr18	72917369	72917943	575	*	6	2.01208e-09	0.0002079	0.0148043	0.000354941	0.0943225	0.0594532	ZADH2

## Sheet: S5 Prediction scores
#	gene	Variant	Label	MVP Score for Testing samples (CHUJANS Classifier)	Matched the CHUJANS Episignature	MVP Score for Testing samples (Combined Classifier)	Matched the Combined Episignature	MVP Score for Testing samples (BFLS Classifier)
1	PHIP	c.2744_2747del p.(Lys915Serfs*15)	CHUJANS
2	PHIP	c.4431_4432del p.(Phe1478Leufs*19)	CHUJANS
3	PHIP	c.3571C>T p.(Gln1191*)	CHUJANS
4	PHIP	c.919_923del p.(Ile307Profs*22)	CHUJANS
5	PHIP	c.4060A>T p.(Arg1354*)	CHUJANS
6	PHIP	c.3447T>G p.(Tyr1149*)	CHUJANS
7	PHIP	c.1900C>T p.(Gln634*)	CHUJANS
8	PHIP	c.3278T>G p.(Leu1093Arg)	CHUJANS
9	PHIP	c.2306_2309del p.(Pro769Leufs*43)	CHUJANS
10	PHIP	c.1186C>T p.(Arg396*)	CHUJANS
11	PHIP	c.613dup p.(Cys205Leufs*10)	CHUJANS
12	PHIP	c.3G>A p.(?)	CHUJANS
13	PHIP	c.464T>C p.(Leu155Pro)	CHUJANS
14	PHIP	c.1558dup p.(Cys520Leufs*6)	CHUJANS_testing	0.91	Yes	0.93	Yes
15	PHIP	c.1663_1667del p.(Gln555Valfs*4)	CHUJANS_testing	0.66	Yes	0.8	Yes
16	PHIP	c.328C>T p.(Arg110Cys)	CHUJANS_testing	0.98	Yes	0.97	Yes
17	PHIP	c.328C>T p.(Arg110Cys)	CHUJANS_testing	0.63	Yes	0.98	Yes
18	PHIP	c.3947dup p.(Tyr1316*)	CHUJANS_testing	0.93	Yes	0.89	Yes
19	PHIP	c.3922A>T p.(Arg1308*)	CHUJANS_testing	0.78	Yes	0.77	Yes
20	PHIP	c.2759_2762del p.(Arg920Asnfs*10)	CHUJANS_testing	0.92	Yes	0.62	Yes
21	PHIP	c.3922A>T p.(Arg1308*)	CHUJANS_testing	0.91	Yes	0.73	Yes
22	PHIP	c.3922A>T p.(Arg1308*)	CHUJANS_testing	0.81	Yes	0.96	Yes
23	PHIP	c.2200A>G p.Ser734Gly	CHUJANS_testing	0.85	Yes	0.92	Yes
24	PHIP	c.686C>T p.(Ser229Leu)	CHUJANS_testing	0.91	Yes	0.95	Yes
25	PHIP	c.668G>T p.(Gly223Val)	CHUJANS_testing	0.85	Yes	1	Yes
26	PHIP	c.1095+5G>C, p.(?)	CHUJANS_testing	0.84	Yes	0.94	Yes
27	PHIP	c.52C>T, p.(Leu18Phe)	CHUJANS_testing	0.79	Yes	0.87	Yes
28	PHF6	c.1024C>T, p.(Arg342*)	BFLS	0.05	No
29	PHF6	c.1022A>G, p.(Glu341Gly)	BFLS	0.01	No
30	PHF6	c.1021G>C, p.(Glu341Gln)	BFLS	0.15	No
31	PHF6	c.48dup, p.(Cys17Metfs*5)	BFLS	0	No
32	PHF6	c.266G>A p.(Gly89Glu)	BFLS	0.45	Yes
33	PHF6	c.769A>G, p.(Arg257Gly)	BFLS	0.03	No
34	PHF6	c.1024C>T, p.(Arg342*)	BFLS	0.01	No
35	PHF6	c.134G>A, p.(Cys45Tyr)	BFLS	0.77	Yes
36	PHF6	c.22A>T, p.(Lys8*)	BFLS	0	No
37	PHF6	c.2T>C, p.?	BFLS	0.01	No
38	PHF6	c.134G>A, p.(Cys45Tyr)	BFLS	0.41	Yes
39	PHF6	c.296G>T, p.(Cys99Phe)	BFLS	0.36	Yes
40	PHF6	c.1024C>T, p.(Arg342*)	BFLS	0.02	No
41	PHF6	c.1024C>T, p.(Arg342*)	BFLS	0	No
42	PHF6	c.860G>A,p.(Gly287Asp)	BFLS_testing	0	No	0	No	0
43	PHF6	c.715C>T,p.(His239Tyr)	BFLS_testing	0	No	0	No	0
44	PHF6	c.800C>T,p.(Thr267Ile)	BFLS_testing	0	No	0	No	0
45	PHF6	c.1039C>T,p.(Arg347*)	BFLS_testing	0.12	No	0.08	No	0.04
46	PHF6	c.199A>G,p.(Ile67Val)	BFLS_testing	0	No	0	No	0
47	PHF6	c.827A>G,p.(Lys276Arg)	BFLS_testing	0	No	0	No	0
48	PHF6	c.434G>A, p.(Ser145Asn)	BFLS_testing	0	No	0	No	0
49	PHF6	c.890G>T, p.(Cys297Phe)	BFLS_testing	0	No	0	No	0
50	PHF6	c.266G>A, p.(Gly89Glu)	BFLS_testing	0.97	Yes	0.89	Yes	0.39
51	PHF6	c.122C>T, p.(Ala41Val)	BFLS_testing	0	No	0	No	0
52	DDB1	c.637G>A, p. (Glu213Lys)	WHIKERS	0.8	Yes
53	DDB1	c.637G>A, p. (Glu213Lys)	WHIKERS	0.93	Yes
54	DDB1	c.643G>A, p.(Glu215Lys)	WHIKERS	0.41	Yes
55	DDB1	c.562C>T, p.(Arg188Trp)	WHIKERS	0.71	Yes
56	DDB1	c.3169C>T, p.(Arg1057*)	WHIKERS_testing	0	No	0	No	No
57	DDB1	c.2683A>G, p.(Thr895Ala)	WHIKERS_testing	0	No	0	No	No
58	DDB1	c.637G>A, p.(Glu213Lys)	WHIKERS_testing	0.69	Yes	0.98	Yes	No
59	DDB1	c.562C>T, p.(Arg188Trp)	WHIKERS_testing	0.43	Yes	1	Yes	No
